# Supplementary material for: “Candidatus Dechloromonas phosphoritropha” and “Ca. D. phosphorivorans”, novel polyphosphate accumulating organisms abundant in wastewater treatment systems
Source: ISME J. 2021 Jun 21;15(12):3605–14. doi: 10.1038/s41396-021-01029-2 (PMC8630035; doi:10.1038/s41396-021-01029-2)
Supplement: Supplementary file 1 — Supplementary data file1 [file 41396_2021_1029_MOESM1_ESM.txt]

Genome_name	KEGG Module ID	Pathway Name	KO
Lyne_18-Q3-R50-59_BAT3C.300	M00475	BarA-UvrY (central carbon metabolism) two-component regulatory system	K07678,K07689
Fred_18-Q3-R57-64_BAT3C.675	M00475	BarA-UvrY (central carbon metabolism) two-component regulatory system	K07678,K07689
OdNE_18-Q3-R46-58_BAT3C.305	M00471	NarX-NarL (nitrate respiration) two-component regulatory system	K07673,K07684
Lyne_18-Q3-R50-59_BAT3C.300	M00471	NarX-NarL (nitrate respiration) two-component regulatory system	K07673,K07684
Ribe_18-Q3-R11-54_MAXAC.030	M00471	NarX-NarL (nitrate respiration) two-component regulatory system	K07673,K07684
Hade_18-Q3-R52-61_BATAC.364	M00471	NarX-NarL (nitrate respiration) two-component regulatory system	K07673,K07684
Fred_18-Q3-R57-64_BAT3C.675	M00471	NarX-NarL (nitrate respiration) two-component regulatory system	K07673,K07684
AalE_18-Q3-R2-46_BAT3C.211	M00471	NarX-NarL (nitrate respiration) two-component regulatory system	K07673,K07684
EsbW_18-Q3-R4-48_MAXAC.050	M00471	NarX-NarL (nitrate respiration) two-component regulatory system	K07673,K07684
Skiv_18-Q3-R9-52_MAXAC.078_sub	M00471	NarX-NarL (nitrate respiration) two-component regulatory system	K07673,K07684
EsbW_18-Q3-R4-48_BATAC.463	M00471	NarX-NarL (nitrate respiration) two-component regulatory system	K07673,K07684
EsbW_18-Q3-R4-48_BAT3C.275	M00471	NarX-NarL (nitrate respiration) two-component regulatory system	K07673,K07684
AalE_18-Q3-R2-46_BAT3C.211	M00473	UhpB-UhpA (hexose phosphates uptake) two-component regulatory system	K07675,K07686
EsbW_18-Q3-R4-48_BATAC.463	M00473	UhpB-UhpA (hexose phosphates uptake) two-component regulatory system	K07675,K07686
OdNE_18-Q3-R46-58_BAT3C.305	M00515	FlrB-FlrC (polar flagellar synthesis) two-component regulatory system	K10942,K10943
Lyne_18-Q3-R50-59_BAT3C.300	M00515	FlrB-FlrC (polar flagellar synthesis) two-component regulatory system	K10942,K10943
Hade_18-Q3-R52-61_BATAC.364	M00515	FlrB-FlrC (polar flagellar synthesis) two-component regulatory system	K10942,K10943
Fred_18-Q3-R57-64_BAT3C.675	M00515	FlrB-FlrC (polar flagellar synthesis) two-component regulatory system	K10942,K10943
AalE_18-Q3-R2-46_BAT3C.211	M00515	FlrB-FlrC (polar flagellar synthesis) two-component regulatory system	K10942,K10943
Skiv_18-Q3-R9-52_MAXAC.078_sub	M00515	FlrB-FlrC (polar flagellar synthesis) two-component regulatory system	K10942,K10943
EsbW_18-Q3-R4-48_BAT3C.275	M00515	FlrB-FlrC (polar flagellar synthesis) two-component regulatory system	K10942,K10943
AalE_18-Q3-R2-46_BAT3C.211	M00514	TtrS-TtrR (tetrathionate respiration) two-component regulatory system	K13040,K13041
Lyne_18-Q3-R50-59_BAT3C.300	M00742	Aminoglycoside resistance, protease FtsH	K04088,K04087,K03798
Ribe_18-Q3-R11-54_MAXAC.030	M00742	Aminoglycoside resistance, protease FtsH	K04088,K04087,K03798
Hade_18-Q3-R52-61_BATAC.364	M00742	Aminoglycoside resistance, protease FtsH	K04088,K04087,K03798
Fred_18-Q3-R57-64_BAT3C.675	M00742	Aminoglycoside resistance, protease FtsH	K04088,K04087,K03798
AalE_18-Q3-R2-46_BAT3C.211	M00742	Aminoglycoside resistance, protease FtsH	K04088,K04087,K03798
EsbW_18-Q3-R4-48_MAXAC.050	M00742	Aminoglycoside resistance, protease FtsH	K07638,K07659,K19416,K04088,K04087,K03798
Skiv_18-Q3-R9-52_MAXAC.078_sub	M00742	Aminoglycoside resistance, protease FtsH	K04088,K04087,K03798
EsbW_18-Q3-R4-48_BAT3C.275	M00742	Aminoglycoside resistance, protease FtsH	K04088,K04087,K03798
EsbW_18-Q3-R4-48_MAXAC.050	M00743	Aminoglycoside resistance, protease HtpX	K07638,K07659,K03799
OdNE_18-Q3-R46-58_BAT3C.305	M00012	Glyoxylate cycle	K01647,K01681,K01682,K01637,K01638,K00024
Lyne_18-Q3-R50-59_BAT3C.300	M00012	Glyoxylate cycle	K01647,K01682,K01637,K01638,K00024
Ribe_18-Q3-R11-54_MAXAC.030	M00012	Glyoxylate cycle	K01647,K01681,K01682,K01637,K01638,K00024
Fred_18-Q3-R57-64_BAT3C.675	M00012	Glyoxylate cycle	K01647,K01682,K01637,K01638,K00024
AalE_18-Q3-R2-46_BAT3C.211	M00012	Glyoxylate cycle	K01647,K01682,K01637,K01638,K00024
EsbW_18-Q3-R4-48_MAXAC.050	M00012	Glyoxylate cycle	K01647,K01682,K01637,K01638,K00024
Skiv_18-Q3-R9-52_MAXAC.078_sub	M00012	Glyoxylate cycle	K01647,K01682,K01637,K01638,K00024
EsbW_18-Q3-R4-48_BAT3C.275	M00012	Glyoxylate cycle	K01647,K01682,K01637,K01638,K00024
OdNE_18-Q3-R46-58_BAT3C.305	M00010	Citrate cycle, first carbon oxidation, oxaloacetate => 2-oxoglutarate	K01647,K01681,K01682,K00031
Lyne_18-Q3-R50-59_BAT3C.300	M00010	Citrate cycle, first carbon oxidation, oxaloacetate => 2-oxoglutarate	K01647,K01682,K00031
Ribe_18-Q3-R11-54_MAXAC.030	M00010	Citrate cycle, first carbon oxidation, oxaloacetate => 2-oxoglutarate	K01647,K01681,K01682,K00031
Fred_18-Q3-R57-64_BAT3C.675	M00010	Citrate cycle, first carbon oxidation, oxaloacetate => 2-oxoglutarate	K01647,K01682,K00031
AalE_18-Q3-R2-46_BAT3C.211	M00010	Citrate cycle, first carbon oxidation, oxaloacetate => 2-oxoglutarate	K01647,K01682,K00031
EsbW_18-Q3-R4-48_MAXAC.050	M00010	Citrate cycle, first carbon oxidation, oxaloacetate => 2-oxoglutarate	K01647,K01682,K00031
Skiv_18-Q3-R9-52_MAXAC.078_sub	M00010	Citrate cycle, first carbon oxidation, oxaloacetate => 2-oxoglutarate	K01647,K01682,K00031
EsbW_18-Q3-R4-48_BAT3C.275	M00010	Citrate cycle, first carbon oxidation, oxaloacetate => 2-oxoglutarate	K01647,K01682,K00031
OdNE_18-Q3-R46-58_BAT3C.305	M00011	Citrate cycle, second carbon oxidation, 2-oxoglutarate => oxaloacetate	K00164,K00658,K00382,K01902,K01903,K00239,K00240,K00241,K00244,K00245,K00246,K01676,K01679,K00024
Lyne_18-Q3-R50-59_BAT3C.300	M00011	Citrate cycle, second carbon oxidation, 2-oxoglutarate => oxaloacetate	K00164,K00658,K00382,K01902,K01903,K00239,K00240,K00241,K01676,K01679,K00024
Ribe_18-Q3-R11-54_MAXAC.030	M00011	Citrate cycle, second carbon oxidation, 2-oxoglutarate => oxaloacetate	K00164,K00658,K00382,K01902,K01903,K00239,K00240,K00241,K00244,K00245,K00246,K01676,K01679,K00024
Fred_18-Q3-R57-64_BAT3C.675	M00011	Citrate cycle, second carbon oxidation, 2-oxoglutarate => oxaloacetate	K00164,K00658,K00382,K01902,K01903,K00239,K00240,K00241,K01676,K01679,K00024
AalE_18-Q3-R2-46_BAT3C.211	M00011	Citrate cycle, second carbon oxidation, 2-oxoglutarate => oxaloacetate	K00164,K00658,K00382,K01902,K01903,K00239,K00240,K00241,K01676,K01679,K00024
EsbW_18-Q3-R4-48_MAXAC.050	M00011	Citrate cycle, second carbon oxidation, 2-oxoglutarate => oxaloacetate	K00164,K00658,K00382,K01902,K01903,K00239,K00240,K00241,K01676,K01679,K00024
Skiv_18-Q3-R9-52_MAXAC.078_sub	M00011	Citrate cycle, second carbon oxidation, 2-oxoglutarate => oxaloacetate	K00164,K00658,K00382,K01902,K01903,K00239,K00240,K00241,K01676,K01679,K00024
EsbW_18-Q3-R4-48_BAT3C.275	M00011	Citrate cycle, second carbon oxidation, 2-oxoglutarate => oxaloacetate	K00164,K00658,K00382,K00174,K00175,K01902,K01903,K00239,K00240,K00241,K01676,K01679,K00024
OdNE_18-Q3-R46-58_BAT3C.305	M00016	Lysine biosynthesis, succinyl-DAP pathway, aspartate => lysine	K00928,K00133,K01714,K00215,K00674,K00821,K14267,K01439,K01778,K01586
Lyne_18-Q3-R50-59_BAT3C.300	M00016	Lysine biosynthesis, succinyl-DAP pathway, aspartate => lysine	K00928,K00133,K01714,K00215,K00674,K00821,K01439,K01778,K01586
Ribe_18-Q3-R11-54_MAXAC.030	M00016	Lysine biosynthesis, succinyl-DAP pathway, aspartate => lysine	K00928,K00133,K01714,K00215,K00674,K00821,K14267,K01439,K01778,K01586
Hade_18-Q3-R52-61_BATAC.364	M00016	Lysine biosynthesis, succinyl-DAP pathway, aspartate => lysine	K00928,K00133,K01714,K00215,K00674,K00821,K14267,K01439,K01778,K01586
Fred_18-Q3-R57-64_BAT3C.675	M00016	Lysine biosynthesis, succinyl-DAP pathway, aspartate => lysine	K00928,K00133,K01714,K00215,K00674,K00821,K14267,K01439,K01778,K01586
AalE_18-Q3-R2-46_BAT3C.211	M00016	Lysine biosynthesis, succinyl-DAP pathway, aspartate => lysine	K00928,K00133,K01714,K00215,K00674,K00821,K14267,K01439,K01778,K01586
EsbW_18-Q3-R4-48_MAXAC.050	M00016	Lysine biosynthesis, succinyl-DAP pathway, aspartate => lysine	K00928,K00133,K01714,K00215,K00674,K00821,K14267,K01439,K01778,K01586
EsbW_18-Q3-R4-48_BAT3C.275	M00016	Lysine biosynthesis, succinyl-DAP pathway, aspartate => lysine	K00928,K00133,K01714,K00215,K00674,K00821,K14267,K01439,K01778,K01586
OdNE_18-Q3-R46-58_BAT3C.305	M00015	Proline biosynthesis, glutamate => proline	K00931,K00147,K00286
Lyne_18-Q3-R50-59_BAT3C.300	M00015	Proline biosynthesis, glutamate => proline	K00931,K00147,K00286
Ribe_18-Q3-R11-54_MAXAC.030	M00015	Proline biosynthesis, glutamate => proline	K00931,K00147,K00286
Hade_18-Q3-R52-61_BATAC.364	M00015	Proline biosynthesis, glutamate => proline	K00931,K00147,K00286
Fred_18-Q3-R57-64_BAT3C.675	M00015	Proline biosynthesis, glutamate => proline	K00931,K00147,K00286
AalE_18-Q3-R2-46_BAT3C.211	M00015	Proline biosynthesis, glutamate => proline	K00931,K00147,K00286
EsbW_18-Q3-R4-48_MAXAC.050	M00015	Proline biosynthesis, glutamate => proline	K00931,K00147,K00286
EsbW_18-Q3-R4-48_BAT3C.275	M00015	Proline biosynthesis, glutamate => proline	K00931,K00147,K00286
OdNE_18-Q3-R46-58_BAT3C.305	M00018	Threonine biosynthesis, aspartate => homoserine => threonine	K00928,K00133,K00003,K02204,K02203,K01733
Lyne_18-Q3-R50-59_BAT3C.300	M00018	Threonine biosynthesis, aspartate => homoserine => threonine	K00928,K00133,K00003,K02203,K01733
Ribe_18-Q3-R11-54_MAXAC.030	M00018	Threonine biosynthesis, aspartate => homoserine => threonine	K00928,K00133,K00003,K02204,K02203,K01733
Hade_18-Q3-R52-61_BATAC.364	M00018	Threonine biosynthesis, aspartate => homoserine => threonine	K00928,K00133,K00003,K02204,K02203,K01733
Fred_18-Q3-R57-64_BAT3C.675	M00018	Threonine biosynthesis, aspartate => homoserine => threonine	K00928,K00133,K00003,K02203,K01733
AalE_18-Q3-R2-46_BAT3C.211	M00018	Threonine biosynthesis, aspartate => homoserine => threonine	K00928,K00133,K00003,K02204,K02203,K01733
EsbW_18-Q3-R4-48_MAXAC.050	M00018	Threonine biosynthesis, aspartate => homoserine => threonine	K00928,K00133,K00003,K02204,K02203,K01733
EsbW_18-Q3-R4-48_BATAC.463	M00018	Threonine biosynthesis, aspartate => homoserine => threonine	K00928,K00133,K00003,K02204,K02203,K01733
EsbW_18-Q3-R4-48_BAT3C.275	M00018	Threonine biosynthesis, aspartate => homoserine => threonine	K00928,K00133,K00003,K02204,K02203,K01733
OdNE_18-Q3-R46-58_BAT3C.305	M00019	Valine/isoleucine biosynthesis, pyruvate => valine / 2-oxobutanoate => isoleucine	K01652,K01653,K00053,K01687,K00826
Lyne_18-Q3-R50-59_BAT3C.300	M00019	Valine/isoleucine biosynthesis, pyruvate => valine / 2-oxobutanoate => isoleucine	K01652,K01653,K00053,K01687,K00826
Ribe_18-Q3-R11-54_MAXAC.030	M00019	Valine/isoleucine biosynthesis, pyruvate => valine / 2-oxobutanoate => isoleucine	K01652,K01653,K00053,K01687,K00826
Hade_18-Q3-R52-61_BATAC.364	M00019	Valine/isoleucine biosynthesis, pyruvate => valine / 2-oxobutanoate => isoleucine	K01652,K01653,K00053,K01687,K00826
Fred_18-Q3-R57-64_BAT3C.675	M00019	Valine/isoleucine biosynthesis, pyruvate => valine / 2-oxobutanoate => isoleucine	K01652,K01653,K00053,K01687,K00826
EsbW_18-Q3-R4-48_MAXAC.050	M00019	Valine/isoleucine biosynthesis, pyruvate => valine / 2-oxobutanoate => isoleucine	K01652,K01653,K00053,K01687,K00826
Skiv_18-Q3-R9-52_MAXAC.078_sub	M00019	Valine/isoleucine biosynthesis, pyruvate => valine / 2-oxobutanoate => isoleucine	K01652,K01653,K00053,K01687,K00826
EsbW_18-Q3-R4-48_BATAC.463	M00019	Valine/isoleucine biosynthesis, pyruvate => valine / 2-oxobutanoate => isoleucine	K01652,K01653,K00053,K01687,K00826
OdNE_18-Q3-R46-58_BAT3C.305	M00157	F-type ATPase, prokaryotes and chloroplasts	K02111,K02112,K02113,K02114,K02115,K02108,K02109,K02110
Lyne_18-Q3-R50-59_BAT3C.300	M00157	F-type ATPase, prokaryotes and chloroplasts	K02111,K02112,K02113,K02114,K02115,K02108,K02109,K02110
Ribe_18-Q3-R11-54_MAXAC.030	M00157	F-type ATPase, prokaryotes and chloroplasts	K02111,K02112,K02113,K02114,K02115,K02108,K02109,K02110
Hade_18-Q3-R52-61_BATAC.364	M00157	F-type ATPase, prokaryotes and chloroplasts	K02111,K02112,K02113,K02114,K02115,K02108,K02109,K02110
Fred_18-Q3-R57-64_BAT3C.675	M00157	F-type ATPase, prokaryotes and chloroplasts	K02111,K02112,K02113,K02114,K02115,K02108,K02109,K02110
AalE_18-Q3-R2-46_BAT3C.211	M00157	F-type ATPase, prokaryotes and chloroplasts	K02111,K02112,K02113,K02114,K02115,K02108,K02109,K02110
EsbW_18-Q3-R4-48_MAXAC.050	M00157	F-type ATPase, prokaryotes and chloroplasts	K02111,K02112,K02113,K02114,K02115,K02108,K02109,K02110
Skiv_18-Q3-R9-52_MAXAC.078_sub	M00157	F-type ATPase, prokaryotes and chloroplasts	K02111,K02112,K02113,K02114,K02115,K02108,K02109,K02110
EsbW_18-Q3-R4-48_BATAC.463	M00157	F-type ATPase, prokaryotes and chloroplasts	K02111,K02112,K02113,K02114,K02115,K02108,K02109,K02110
EsbW_18-Q3-R4-48_BAT3C.275	M00157	F-type ATPase, prokaryotes and chloroplasts	K02111,K02112,K02113,K02114,K02115,K02108,K02109,K02110
OdNE_18-Q3-R46-58_BAT3C.305	M00156	Cytochrome c oxidase, cbb3-type	K00404,K00405,K00407,K00406
Lyne_18-Q3-R50-59_BAT3C.300	M00156	Cytochrome c oxidase, cbb3-type	K00404,K00405,K00407,K00406
Ribe_18-Q3-R11-54_MAXAC.030	M00156	Cytochrome c oxidase, cbb3-type	K00404,K00405,K00407,K00406
Hade_18-Q3-R52-61_BATAC.364	M00156	Cytochrome c oxidase, cbb3-type	K00404,K00405,K00407,K00406
Fred_18-Q3-R57-64_BAT3C.675	M00156	Cytochrome c oxidase, cbb3-type	K00404,K00405,K00407,K00406
EsbW_18-Q3-R4-48_MAXAC.050	M00156	Cytochrome c oxidase, cbb3-type	K00404,K00405,K00407,K00406
Skiv_18-Q3-R9-52_MAXAC.078_sub	M00156	Cytochrome c oxidase, cbb3-type	K00404,K00405,K00407,K00406
EsbW_18-Q3-R4-48_BAT3C.275	M00156	Cytochrome c oxidase, cbb3-type	K00404,K00405,K00407,K00406
OdNE_18-Q3-R46-58_BAT3C.305	M00155	Cytochrome c oxidase, prokaryotes	K02275,K02274,K02276
Lyne_18-Q3-R50-59_BAT3C.300	M00155	Cytochrome c oxidase, prokaryotes	K02275,K02274,K02276
Ribe_18-Q3-R11-54_MAXAC.030	M00155	Cytochrome c oxidase, prokaryotes	K02275,K02274,K02276
Fred_18-Q3-R57-64_BAT3C.675	M00155	Cytochrome c oxidase, prokaryotes	K02275,K02274,K02276
EsbW_18-Q3-R4-48_BAT3C.275	M00155	Cytochrome c oxidase, prokaryotes	K02275,K02274,K02276
Hade_18-Q3-R52-61_BATAC.364	M00569	Catechol meta-cleavage, catechol => acetyl-CoA / 4-methylcatechol => propanoyl-CoA	K00446,K10217,K01821,K01617,K10216,K18364,K18365,K18366
EsbW_18-Q3-R4-48_MAXAC.050	M00569	Catechol meta-cleavage, catechol => acetyl-CoA / 4-methylcatechol => propanoyl-CoA	K00446,K10217,K01821,K01617,K10216,K18364,K18365,K18366
OdNE_18-Q3-R46-58_BAT3C.305	M00126	Tetrahydrofolate biosynthesis, GTP => THF	K01495,K09007,K08310,K00950,K00796,K11754,K00287
Ribe_18-Q3-R11-54_MAXAC.030	M00126	Tetrahydrofolate biosynthesis, GTP => THF	K01495,K09007,K08310,K00950,K00796,K11754,K00287
Hade_18-Q3-R52-61_BATAC.364	M00126	Tetrahydrofolate biosynthesis, GTP => THF	K01495,K09007,K08310,K00950,K00796,K11754,K00287
Fred_18-Q3-R57-64_BAT3C.675	M00126	Tetrahydrofolate biosynthesis, GTP => THF	K01495,K09007,K08310,K00950,K00796,K11754,K00287
EsbW_18-Q3-R4-48_MAXAC.050	M00126	Tetrahydrofolate biosynthesis, GTP => THF	K01495,K09007,K08310,K00950,K00796,K11754,K00287
Skiv_18-Q3-R9-52_MAXAC.078_sub	M00126	Tetrahydrofolate biosynthesis, GTP => THF	K01495,K09007,K08310,K00950,K00796,K11754,K00287
EsbW_18-Q3-R4-48_BATAC.463	M00126	Tetrahydrofolate biosynthesis, GTP => THF	K09007,K08310,K00950,K00796,K11754,K00287
EsbW_18-Q3-R4-48_BAT3C.275	M00126	Tetrahydrofolate biosynthesis, GTP => THF	K09007,K01077,K08310,K00950,K00796,K11754,K00287
EsbW_18-Q3-R4-48_BAT3C.275	M00127	Thiamine biosynthesis, AIR => thiamine-P/thiamine-2P	K03147,K00941,K00878,K00788,K00946
Hade_18-Q3-R52-61_BATAC.364	M00122	Cobalamin biosynthesis, cobinamide => cobalamin	K00798,K19221,K02232,K02225,K02227,K02231,K00768,K02226,K02233
AalE_18-Q3-R2-46_BAT3C.211	M00122	Cobalamin biosynthesis, cobinamide => cobalamin	K19221,K02232,K02225,K02227,K02231,K00768,K02226,K02233
EsbW_18-Q3-R4-48_MAXAC.050	M00122	Cobalamin biosynthesis, cobinamide => cobalamin	K00798,K19221,K02232,K02225,K02227,K02231,K00768,K02226,K02233
Skiv_18-Q3-R9-52_MAXAC.078_sub	M00122	Cobalamin biosynthesis, cobinamide => cobalamin	K00798,K19221,K02232,K02225,K02227,K02231,K00768,K02226,K02233
EsbW_18-Q3-R4-48_BATAC.463	M00122	Cobalamin biosynthesis, cobinamide => cobalamin	K00798,K02232,K02225,K02227,K02231,K00768,K02226,K02233
EsbW_18-Q3-R4-48_BAT3C.275	M00122	Cobalamin biosynthesis, cobinamide => cobalamin	K00798,K19221,K02232,K02225,K02227,K02231,K00768,K02226,K02233
OdNE_18-Q3-R46-58_BAT3C.305	M00123	Biotin biosynthesis, pimeloyl-ACP/CoA => biotin	K00652,K00833,K01935,K01012
Lyne_18-Q3-R50-59_BAT3C.300	M00123	Biotin biosynthesis, pimeloyl-ACP/CoA => biotin	K00652,K00833,K01935,K01012
Ribe_18-Q3-R11-54_MAXAC.030	M00123	Biotin biosynthesis, pimeloyl-ACP/CoA => biotin	K00652,K00833,K01935,K01012
Hade_18-Q3-R52-61_BATAC.364	M00123	Biotin biosynthesis, pimeloyl-ACP/CoA => biotin	K00652,K00833,K01935,K01012
Fred_18-Q3-R57-64_BAT3C.675	M00123	Biotin biosynthesis, pimeloyl-ACP/CoA => biotin	K00652,K00833,K01935,K01012
AalE_18-Q3-R2-46_BAT3C.211	M00123	Biotin biosynthesis, pimeloyl-ACP/CoA => biotin	K00652,K00833,K01935,K01012
EsbW_18-Q3-R4-48_BATAC.463	M00123	Biotin biosynthesis, pimeloyl-ACP/CoA => biotin	K00652,K00833,K01935,K01012
EsbW_18-Q3-R4-48_BAT3C.275	M00123	Biotin biosynthesis, pimeloyl-ACP/CoA => biotin	K00652,K00833,K01935,K01012
OdNE_18-Q3-R46-58_BAT3C.305	M00120	Coenzyme A biosynthesis, pantothenate => CoA	K03525,K13038,K00954,K00859
Ribe_18-Q3-R11-54_MAXAC.030	M00120	Coenzyme A biosynthesis, pantothenate => CoA	K03525,K13038,K00954,K00859
Hade_18-Q3-R52-61_BATAC.364	M00120	Coenzyme A biosynthesis, pantothenate => CoA	K03525,K13038,K00954,K00859
Fred_18-Q3-R57-64_BAT3C.675	M00120	Coenzyme A biosynthesis, pantothenate => CoA	K03525,K13038,K00954,K00859
AalE_18-Q3-R2-46_BAT3C.211	M00120	Coenzyme A biosynthesis, pantothenate => CoA	K03525,K13038,K00954,K00859
EsbW_18-Q3-R4-48_MAXAC.050	M00120	Coenzyme A biosynthesis, pantothenate => CoA	K03525,K13038,K00954,K00859
Skiv_18-Q3-R9-52_MAXAC.078_sub	M00120	Coenzyme A biosynthesis, pantothenate => CoA	K03525,K13038,K00954,K00859
EsbW_18-Q3-R4-48_BATAC.463	M00120	Coenzyme A biosynthesis, pantothenate => CoA	K03525,K13038,K00954,K00859
EsbW_18-Q3-R4-48_BAT3C.275	M00120	Coenzyme A biosynthesis, pantothenate => CoA	K03525,K13038,K00954,K00859
OdNE_18-Q3-R46-58_BAT3C.305	M00083	Fatty acid biosynthesis, elongation	K00647,K09458,K00648,K00059,K02372,K00208
Lyne_18-Q3-R50-59_BAT3C.300	M00083	Fatty acid biosynthesis, elongation	K09458,K00648,K00059,K02372,K00208
Ribe_18-Q3-R11-54_MAXAC.030	M00083	Fatty acid biosynthesis, elongation	K00647,K09458,K00648,K00059,K02372,K00208
Hade_18-Q3-R52-61_BATAC.364	M00083	Fatty acid biosynthesis, elongation	K00647,K09458,K00648,K00059,K02372,K00208
Fred_18-Q3-R57-64_BAT3C.675	M00083	Fatty acid biosynthesis, elongation	K09458,K00648,K00059,K02372,K00208
AalE_18-Q3-R2-46_BAT3C.211	M00083	Fatty acid biosynthesis, elongation	K00647,K09458,K00648,K00059,K02372,K00208
EsbW_18-Q3-R4-48_MAXAC.050	M00083	Fatty acid biosynthesis, elongation	K00647,K09458,K00648,K00059,K02372,K00208
Skiv_18-Q3-R9-52_MAXAC.078_sub	M00083	Fatty acid biosynthesis, elongation	K00647,K09458,K00648,K00059,K02372,K00208
EsbW_18-Q3-R4-48_BATAC.463	M00083	Fatty acid biosynthesis, elongation	K00647,K09458,K00648,K00059,K02372,K00208
EsbW_18-Q3-R4-48_BAT3C.275	M00083	Fatty acid biosynthesis, elongation	K00647,K09458,K00648,K00059,K02372,K00208
Lyne_18-Q3-R50-59_BAT3C.300	M00082	Fatty acid biosynthesis, initiation	K02160,K01961,K01962,K01963,K00645,K00648
Ribe_18-Q3-R11-54_MAXAC.030	M00082	Fatty acid biosynthesis, initiation	K02160,K01961,K01962,K01963,K00645,K00648
Hade_18-Q3-R52-61_BATAC.364	M00082	Fatty acid biosynthesis, initiation	K02160,K01961,K01962,K01963,K00645,K00648
Fred_18-Q3-R57-64_BAT3C.675	M00082	Fatty acid biosynthesis, initiation	K02160,K01961,K01962,K01963,K00645,K00648
Skiv_18-Q3-R9-52_MAXAC.078_sub	M00082	Fatty acid biosynthesis, initiation	K02160,K01961,K01962,K01963,K00645,K00648
EsbW_18-Q3-R4-48_BATAC.463	M00082	Fatty acid biosynthesis, initiation	K02160,K01961,K01962,K01963,K00645,K00648
EsbW_18-Q3-R4-48_BAT3C.275	M00082	Fatty acid biosynthesis, initiation	K02160,K01961,K01962,K01963,K00645,K00648
OdNE_18-Q3-R46-58_BAT3C.305	M00087	beta-Oxidation	K00249,K06445,K01692,K07516,K01782,K00632
Lyne_18-Q3-R50-59_BAT3C.300	M00087	beta-Oxidation	K06445,K01782,K00632
Ribe_18-Q3-R11-54_MAXAC.030	M00087	beta-Oxidation	K00249,K06445,K01692,K07516,K01782,K00632
Hade_18-Q3-R52-61_BATAC.364	M00087	beta-Oxidation	K06445,K01692,K07516,K01782,K00632
Fred_18-Q3-R57-64_BAT3C.675	M00087	beta-Oxidation	K06445,K01782,K00632
AalE_18-Q3-R2-46_BAT3C.211	M00087	beta-Oxidation	K06445,K01692,K07516,K01782,K00632
EsbW_18-Q3-R4-48_MAXAC.050	M00087	beta-Oxidation	K06445,K01692,K07516,K00632
Skiv_18-Q3-R9-52_MAXAC.078_sub	M00087	beta-Oxidation	K06445,K01692,K07516,K01782,K00632
EsbW_18-Q3-R4-48_BATAC.463	M00087	beta-Oxidation	K06445,K01692,K07516,K01782,K00632
EsbW_18-Q3-R4-48_BAT3C.275	M00087	beta-Oxidation	K06445,K01692,K07516,K01782,K00632
OdNE_18-Q3-R46-58_BAT3C.305	M00086	beta-Oxidation, acyl-CoA synthesis	K01897
Lyne_18-Q3-R50-59_BAT3C.300	M00086	beta-Oxidation, acyl-CoA synthesis	K01897
Ribe_18-Q3-R11-54_MAXAC.030	M00086	beta-Oxidation, acyl-CoA synthesis	K01897
Hade_18-Q3-R52-61_BATAC.364	M00086	beta-Oxidation, acyl-CoA synthesis	K01897
Fred_18-Q3-R57-64_BAT3C.675	M00086	beta-Oxidation, acyl-CoA synthesis	K01897
AalE_18-Q3-R2-46_BAT3C.211	M00086	beta-Oxidation, acyl-CoA synthesis	K01897
EsbW_18-Q3-R4-48_MAXAC.050	M00086	beta-Oxidation, acyl-CoA synthesis	K01897
Skiv_18-Q3-R9-52_MAXAC.078_sub	M00086	beta-Oxidation, acyl-CoA synthesis	K01897
EsbW_18-Q3-R4-48_BATAC.463	M00086	beta-Oxidation, acyl-CoA synthesis	K01897
EsbW_18-Q3-R4-48_BAT3C.275	M00086	beta-Oxidation, acyl-CoA synthesis	K01897
AalE_18-Q3-R2-46_BAT3C.211	M00330	Adhesin protein transport system	K12541,K12542,K12543
EsbW_18-Q3-R4-48_BATAC.463	M00330	Adhesin protein transport system	K12541,K12542,K12543
EsbW_18-Q3-R4-48_BAT3C.275	M00330	Adhesin protein transport system	K12541,K12542,K12543
OdNE_18-Q3-R46-58_BAT3C.305	M00336	Twin-arginine translocation (Tat) system	K03116,K03118
Lyne_18-Q3-R50-59_BAT3C.300	M00336	Twin-arginine translocation (Tat) system	K03116,K03118
Ribe_18-Q3-R11-54_MAXAC.030	M00336	Twin-arginine translocation (Tat) system	K03116,K03118
Hade_18-Q3-R52-61_BATAC.364	M00336	Twin-arginine translocation (Tat) system	K03116,K03118
Fred_18-Q3-R57-64_BAT3C.675	M00336	Twin-arginine translocation (Tat) system	K03116,K03118
AalE_18-Q3-R2-46_BAT3C.211	M00336	Twin-arginine translocation (Tat) system	K03116,K03118
EsbW_18-Q3-R4-48_MAXAC.050	M00336	Twin-arginine translocation (Tat) system	K03116,K03118
Skiv_18-Q3-R9-52_MAXAC.078_sub	M00336	Twin-arginine translocation (Tat) system	K03116,K03118
EsbW_18-Q3-R4-48_BATAC.463	M00336	Twin-arginine translocation (Tat) system	K03116,K03118
EsbW_18-Q3-R4-48_BAT3C.275	M00336	Twin-arginine translocation (Tat) system	K03116,K03118
OdNE_18-Q3-R46-58_BAT3C.305	M00335	Sec (secretion) system	K03072,K03074,K03073,K03075,K03076,K03210,K03217,K03070,K03110
Lyne_18-Q3-R50-59_BAT3C.300	M00335	Sec (secretion) system	K03072,K03074,K03073,K03075,K03076,K03210,K03217,K03070,K03110
Ribe_18-Q3-R11-54_MAXAC.030	M00335	Sec (secretion) system	K03072,K03074,K03073,K03075,K03076,K03210,K03217,K03070,K03110
Fred_18-Q3-R57-64_BAT3C.675	M00335	Sec (secretion) system	K03072,K03074,K03073,K03075,K03076,K03210,K03217,K03070,K03110
EsbW_18-Q3-R4-48_MAXAC.050	M00335	Sec (secretion) system	K03072,K03074,K03073,K03075,K03076,K03210,K03217,K03070,K03110
EsbW_18-Q3-R4-48_BAT3C.275	M00334	Type VI secretion system	K11902,K11901,K11900,K11903,K11897,K11896,K11895,K11907,K11904,K11906,K11893,K11892,K11891
OdNE_18-Q3-R46-58_BAT3C.305	M00230	Glutamate/aspartate transport system	K10001,K10002,K10003,K10004
Ribe_18-Q3-R11-54_MAXAC.030	M00230	Glutamate/aspartate transport system	K10001,K10002,K10003,K10004
Hade_18-Q3-R52-61_BATAC.364	M00230	Glutamate/aspartate transport system	K10001,K10002,K10003,K10004
EsbW_18-Q3-R4-48_MAXAC.050	M00230	Glutamate/aspartate transport system	K10001,K10002,K10003,K10004
Skiv_18-Q3-R9-52_MAXAC.078_sub	M00230	Glutamate/aspartate transport system	K10001,K10002,K10003,K10004
EsbW_18-Q3-R4-48_BAT3C.275	M00230	Glutamate/aspartate transport system	K10001,K10002,K10003,K10004
OdNE_18-Q3-R46-58_BAT3C.305	M00236	Putative polar amino acid transport system	K02030,K02029,K02028
EsbW_18-Q3-R4-48_BATAC.463	M00236	Putative polar amino acid transport system	K02030,K02029,K02028
OdNE_18-Q3-R46-58_BAT3C.305	M00237	Branched-chain amino acid transport system	K01999,K01997,K01998,K01995,K01996
Lyne_18-Q3-R50-59_BAT3C.300	M00237	Branched-chain amino acid transport system	K01999,K01997,K01998,K01995,K01996
Ribe_18-Q3-R11-54_MAXAC.030	M00237	Branched-chain amino acid transport system	K01999,K01997,K01998,K01995,K01996
Hade_18-Q3-R52-61_BATAC.364	M00237	Branched-chain amino acid transport system	K01999,K01997,K01998,K01995,K01996
Fred_18-Q3-R57-64_BAT3C.675	M00237	Branched-chain amino acid transport system	K01999,K01997,K01998,K01995,K01996
AalE_18-Q3-R2-46_BAT3C.211	M00237	Branched-chain amino acid transport system	K01999,K01997,K01998,K01995,K01996
EsbW_18-Q3-R4-48_MAXAC.050	M00237	Branched-chain amino acid transport system	K01999,K01997,K01998,K01995,K01996
Skiv_18-Q3-R9-52_MAXAC.078_sub	M00237	Branched-chain amino acid transport system	K01999,K01997,K01998,K01995,K01996
EsbW_18-Q3-R4-48_BATAC.463	M00237	Branched-chain amino acid transport system	K01999,K01997,K01998,K01995,K01996
EsbW_18-Q3-R4-48_BAT3C.275	M00237	Branched-chain amino acid transport system	K01999,K01997,K01998,K01995,K01996
OdNE_18-Q3-R46-58_BAT3C.305	M00523	RegB-RegA (redox response) two-component regulatory system	K15011,K15012
Lyne_18-Q3-R50-59_BAT3C.300	M00523	RegB-RegA (redox response) two-component regulatory system	K15011,K15012
Ribe_18-Q3-R11-54_MAXAC.030	M00523	RegB-RegA (redox response) two-component regulatory system	K15011,K15012
Hade_18-Q3-R52-61_BATAC.364	M00523	RegB-RegA (redox response) two-component regulatory system	K15011,K15012
Fred_18-Q3-R57-64_BAT3C.675	M00523	RegB-RegA (redox response) two-component regulatory system	K15011,K15012
AalE_18-Q3-R2-46_BAT3C.211	M00523	RegB-RegA (redox response) two-component regulatory system	K15011,K15012
EsbW_18-Q3-R4-48_MAXAC.050	M00523	RegB-RegA (redox response) two-component regulatory system	K15011,K15012
Skiv_18-Q3-R9-52_MAXAC.078_sub	M00523	RegB-RegA (redox response) two-component regulatory system	K15011,K15012
EsbW_18-Q3-R4-48_BATAC.463	M00523	RegB-RegA (redox response) two-component regulatory system	K15011,K15012
EsbW_18-Q3-R4-48_BAT3C.275	M00523	RegB-RegA (redox response) two-component regulatory system	K15011,K15012
Hade_18-Q3-R52-61_BATAC.364	M00524	FixL-FixJ (nitrogen fixation) two-component regulatory system	K14986,K14987
EsbW_18-Q3-R4-48_MAXAC.050	M00524	FixL-FixJ (nitrogen fixation) two-component regulatory system	K14986,K14987
Lyne_18-Q3-R50-59_BAT3C.300	M00529	Denitrification, nitrate => nitrogen	K00370,K00371,K00374,K02567,K02568,K15864,K04561,K02305,K00376
Hade_18-Q3-R52-61_BATAC.364	M00529	Denitrification, nitrate => nitrogen	K02567,K02568,K15864,K04561,K02305,K00376
Fred_18-Q3-R57-64_BAT3C.675	M00529	Denitrification, nitrate => nitrogen	K00370,K00371,K00374,K02567,K02568,K15864,K04561,K02305,K00376
AalE_18-Q3-R2-46_BAT3C.211	M00529	Denitrification, nitrate => nitrogen	K02567,K02568,K15864,K04561,K02305,K00376
EsbW_18-Q3-R4-48_MAXAC.050	M00529	Denitrification, nitrate => nitrogen	K02567,K02568,K15864,K04561,K02305,K00376
Skiv_18-Q3-R9-52_MAXAC.078_sub	M00529	Denitrification, nitrate => nitrogen	K02567,K02568,K15864,K04561,K02305,K00376
EsbW_18-Q3-R4-48_BATAC.463	M00529	Denitrification, nitrate => nitrogen	K02567,K02568,K15864,K04561,K02305,K00376
EsbW_18-Q3-R4-48_BAT3C.275	M00529	Denitrification, nitrate => nitrogen	K02567,K02568,K15864,K04561,K02305,K00376
Lyne_18-Q3-R50-59_BAT3C.300	M00647	Multidrug resistance, efflux pump AcrAB-TolC/SmeDEF	K03577,K03585,K18138,K18139,K12340
Ribe_18-Q3-R11-54_MAXAC.030	M00647	Multidrug resistance, efflux pump AcrAB-TolC/SmeDEF	K03577,K03585,K18138,K18139,K12340
Hade_18-Q3-R52-61_BATAC.364	M00647	Multidrug resistance, efflux pump AcrAB-TolC/SmeDEF	K03577,K03585,K18138,K18139,K12340
Fred_18-Q3-R57-64_BAT3C.675	M00647	Multidrug resistance, efflux pump AcrAB-TolC/SmeDEF	K03577,K03585,K18138,K18139,K12340
AalE_18-Q3-R2-46_BAT3C.211	M00647	Multidrug resistance, efflux pump AcrAB-TolC/SmeDEF	K03577,K03585,K18138,K18139,K12340
EsbW_18-Q3-R4-48_MAXAC.050	M00647	Multidrug resistance, efflux pump AcrAB-TolC/SmeDEF	K03577,K03585,K18138,K18139,K12340
Skiv_18-Q3-R9-52_MAXAC.078_sub	M00647	Multidrug resistance, efflux pump AcrAB-TolC/SmeDEF	K03577,K03585,K18138,K18139,K12340
EsbW_18-Q3-R4-48_BATAC.463	M00647	Multidrug resistance, efflux pump AcrAB-TolC/SmeDEF	K03577,K03585,K18138,K18139,K12340
EsbW_18-Q3-R4-48_BAT3C.275	M00647	Multidrug resistance, efflux pump AcrAB-TolC/SmeDEF	K03577,K03585,K18138,K18139,K12340
Ribe_18-Q3-R11-54_MAXAC.030	M00169	CAM (Crassulacean acid metabolism), light	K00029,K01006
OdNE_18-Q3-R46-58_BAT3C.305	M00049	Adenine ribonucleotide biosynthesis, IMP => ADP,ATP	K01939,K01756,K00939,K00940,K00873
Lyne_18-Q3-R50-59_BAT3C.300	M00049	Adenine ribonucleotide biosynthesis, IMP => ADP,ATP	K01939,K01756,K00939,K00940,K00873
Ribe_18-Q3-R11-54_MAXAC.030	M00049	Adenine ribonucleotide biosynthesis, IMP => ADP,ATP	K01939,K01756,K00939,K00940,K00873
Hade_18-Q3-R52-61_BATAC.364	M00049	Adenine ribonucleotide biosynthesis, IMP => ADP,ATP	K01939,K01756,K00939,K00940,K00873
Fred_18-Q3-R57-64_BAT3C.675	M00049	Adenine ribonucleotide biosynthesis, IMP => ADP,ATP	K01939,K01756,K00939,K00940,K00873
EsbW_18-Q3-R4-48_MAXAC.050	M00049	Adenine ribonucleotide biosynthesis, IMP => ADP,ATP	K01939,K01756,K00939,K00940,K00873
Skiv_18-Q3-R9-52_MAXAC.078_sub	M00049	Adenine ribonucleotide biosynthesis, IMP => ADP,ATP	K01939,K01756,K00939,K00940,K00873
EsbW_18-Q3-R4-48_BATAC.463	M00049	Adenine ribonucleotide biosynthesis, IMP => ADP,ATP	K01939,K01756,K00939,K00940,K00873
EsbW_18-Q3-R4-48_BAT3C.275	M00049	Adenine ribonucleotide biosynthesis, IMP => ADP,ATP	K01939,K01756,K00939,K00940,K00873
OdNE_18-Q3-R46-58_BAT3C.305	M00048	Inosine monophosphate biosynthesis, PRPP + glutamine => IMP	K00764,K01945,K11175,K08289,K01952,K01933,K01923,K01756,K00602
Ribe_18-Q3-R11-54_MAXAC.030	M00048	Inosine monophosphate biosynthesis, PRPP + glutamine => IMP	K00764,K01945,K11175,K01952,K01933,K01923,K01756,K00602
Hade_18-Q3-R52-61_BATAC.364	M00048	Inosine monophosphate biosynthesis, PRPP + glutamine => IMP	K00764,K01945,K11175,K08289,K01952,K01933,K01923,K01756,K00602
EsbW_18-Q3-R4-48_MAXAC.050	M00048	Inosine monophosphate biosynthesis, PRPP + glutamine => IMP	K00764,K01945,K11175,K08289,K01952,K01933,K01923,K01756,K00602
EsbW_18-Q3-R4-48_BATAC.463	M00048	Inosine monophosphate biosynthesis, PRPP + glutamine => IMP	K00764,K01945,K11175,K08289,K01952,K01933,K01923,K01756,K00602
EsbW_18-Q3-R4-48_BAT3C.275	M00048	Inosine monophosphate biosynthesis, PRPP + glutamine => IMP	K00764,K01945,K11175,K08289,K01952,K01933,K01923,K01756,K00602
Lyne_18-Q3-R50-59_BAT3C.300	M00260	DNA polymerase III complex, bacteria	K02337,K02342,K02338,K02340,K02341,K02343
Ribe_18-Q3-R11-54_MAXAC.030	M00260	DNA polymerase III complex, bacteria	K02337,K02342,K02338,K02340,K02341,K02343
Hade_18-Q3-R52-61_BATAC.364	M00260	DNA polymerase III complex, bacteria	K02337,K02342,K02338,K02340,K02341,K02343
Fred_18-Q3-R57-64_BAT3C.675	M00260	DNA polymerase III complex, bacteria	K02337,K02342,K02338,K02340,K02341,K02343
EsbW_18-Q3-R4-48_MAXAC.050	M00260	DNA polymerase III complex, bacteria	K02337,K02342,K02338,K02340,K02341,K02343
EsbW_18-Q3-R4-48_BATAC.463	M00260	DNA polymerase III complex, bacteria	K02337,K02342,K02338,K02340,K02341,K02343
EsbW_18-Q3-R4-48_BAT3C.275	M00260	DNA polymerase III complex, bacteria	K02337,K02342,K02338,K02340,K02341,K02343
OdNE_18-Q3-R46-58_BAT3C.305	M00854	Glycogen biosynthesis, glucose-1P => glycogen/starch	K00975,K00703,K00700
Lyne_18-Q3-R50-59_BAT3C.300	M00854	Glycogen biosynthesis, glucose-1P => glycogen/starch	K00975,K00703,K00700
Ribe_18-Q3-R11-54_MAXAC.030	M00854	Glycogen biosynthesis, glucose-1P => glycogen/starch	K00975,K00703,K00700
Hade_18-Q3-R52-61_BATAC.364	M00854	Glycogen biosynthesis, glucose-1P => glycogen/starch	K00975,K00703,K00700
Fred_18-Q3-R57-64_BAT3C.675	M00854	Glycogen biosynthesis, glucose-1P => glycogen/starch	K00975,K00703,K00700
AalE_18-Q3-R2-46_BAT3C.211	M00854	Glycogen biosynthesis, glucose-1P => glycogen/starch	K00975,K00703,K00700
Skiv_18-Q3-R9-52_MAXAC.078_sub	M00854	Glycogen biosynthesis, glucose-1P => glycogen/starch	K00975,K00703,K00700
Lyne_18-Q3-R50-59_BAT3C.300	M00168	CAM (Crassulacean acid metabolism), dark	K01595,K00024
Ribe_18-Q3-R11-54_MAXAC.030	M00168	CAM (Crassulacean acid metabolism), dark	K01595,K00024
Fred_18-Q3-R57-64_BAT3C.675	M00168	CAM (Crassulacean acid metabolism), dark	K01595,K00024
AalE_18-Q3-R2-46_BAT3C.211	M00168	CAM (Crassulacean acid metabolism), dark	K01595,K00024
Skiv_18-Q3-R9-52_MAXAC.078_sub	M00168	CAM (Crassulacean acid metabolism), dark	K01595,K00024
EsbW_18-Q3-R4-48_BATAC.463	M00168	CAM (Crassulacean acid metabolism), dark	K01595,K00024
EsbW_18-Q3-R4-48_BAT3C.275	M00168	CAM (Crassulacean acid metabolism), dark	K01595,K00024
Lyne_18-Q3-R50-59_BAT3C.300	M00003	Gluconeogenesis, oxaloacetate => fructose-6P	K01596,K01689,K15633,K15634,K00927,K00134,K01803,K01624,K03841
Hade_18-Q3-R52-61_BATAC.364	M00003	Gluconeogenesis, oxaloacetate => fructose-6P	K01596,K01689,K15633,K15634,K00927,K00134,K01803,K01624,K03841
AalE_18-Q3-R2-46_BAT3C.211	M00003	Gluconeogenesis, oxaloacetate => fructose-6P	K01596,K01689,K15633,K15634,K00927,K00134,K01803,K01624,K03841
EsbW_18-Q3-R4-48_MAXAC.050	M00003	Gluconeogenesis, oxaloacetate => fructose-6P	K01596,K01689,K15633,K15634,K00927,K00134,K01803,K01624,K03841
Skiv_18-Q3-R9-52_MAXAC.078_sub	M00003	Gluconeogenesis, oxaloacetate => fructose-6P	K01596,K01689,K15633,K15634,K00927,K00134,K01803,K01624,K03841
EsbW_18-Q3-R4-48_BATAC.463	M00003	Gluconeogenesis, oxaloacetate => fructose-6P	K01596,K01689,K15633,K15634,K00927,K00134,K01803,K01624,K03841
EsbW_18-Q3-R4-48_BAT3C.275	M00003	Gluconeogenesis, oxaloacetate => fructose-6P	K01596,K01689,K15633,K15634,K00927,K00134,K01803,K01624,K03841
OdNE_18-Q3-R46-58_BAT3C.305	M00002	Glycolysis, core module involving three-carbon compounds	K01803,K00134,K00927,K15633,K15634,K01689,K00873
Lyne_18-Q3-R50-59_BAT3C.300	M00002	Glycolysis, core module involving three-carbon compounds	K01803,K00134,K00927,K15633,K15634,K01689,K00873
Ribe_18-Q3-R11-54_MAXAC.030	M00002	Glycolysis, core module involving three-carbon compounds	K01803,K00134,K00927,K15633,K15634,K01689,K00873
Hade_18-Q3-R52-61_BATAC.364	M00002	Glycolysis, core module involving three-carbon compounds	K01803,K00134,K00927,K15633,K15634,K01689,K00873
AalE_18-Q3-R2-46_BAT3C.211	M00002	Glycolysis, core module involving three-carbon compounds	K01803,K00134,K00927,K15633,K15634,K01689,K00873
EsbW_18-Q3-R4-48_MAXAC.050	M00002	Glycolysis, core module involving three-carbon compounds	K01803,K00134,K00927,K15633,K15634,K01689,K00873
Skiv_18-Q3-R9-52_MAXAC.078_sub	M00002	Glycolysis, core module involving three-carbon compounds	K01803,K00134,K00927,K15633,K15634,K01689,K00873
EsbW_18-Q3-R4-48_BATAC.463	M00002	Glycolysis, core module involving three-carbon compounds	K01803,K00134,K00927,K15633,K15634,K01689,K00873
EsbW_18-Q3-R4-48_BAT3C.275	M00002	Glycolysis, core module involving three-carbon compounds	K01803,K00134,K00927,K15633,K15634,K01689,K00873
OdNE_18-Q3-R46-58_BAT3C.305	M00005	PRPP biosynthesis, ribose 5P => PRPP	K00948
Lyne_18-Q3-R50-59_BAT3C.300	M00005	PRPP biosynthesis, ribose 5P => PRPP	K00948
Ribe_18-Q3-R11-54_MAXAC.030	M00005	PRPP biosynthesis, ribose 5P => PRPP	K00948
Hade_18-Q3-R52-61_BATAC.364	M00005	PRPP biosynthesis, ribose 5P => PRPP	K00948
Fred_18-Q3-R57-64_BAT3C.675	M00005	PRPP biosynthesis, ribose 5P => PRPP	K00948
AalE_18-Q3-R2-46_BAT3C.211	M00005	PRPP biosynthesis, ribose 5P => PRPP	K00948
EsbW_18-Q3-R4-48_MAXAC.050	M00005	PRPP biosynthesis, ribose 5P => PRPP	K00948
Skiv_18-Q3-R9-52_MAXAC.078_sub	M00005	PRPP biosynthesis, ribose 5P => PRPP	K00948
EsbW_18-Q3-R4-48_BATAC.463	M00005	PRPP biosynthesis, ribose 5P => PRPP	K00948
EsbW_18-Q3-R4-48_BAT3C.275	M00005	PRPP biosynthesis, ribose 5P => PRPP	K00948
OdNE_18-Q3-R46-58_BAT3C.305	M00004	Pentose phosphate pathway (Pentose phosphate cycle)	K00036,K01057,K00033,K01783,K01807,K00615,K00616,K01810
Ribe_18-Q3-R11-54_MAXAC.030	M00004	Pentose phosphate pathway (Pentose phosphate cycle)	K00036,K01057,K00033,K01783,K01807,K00615,K00616,K01810
Hade_18-Q3-R52-61_BATAC.364	M00004	Pentose phosphate pathway (Pentose phosphate cycle)	K00036,K01057,K00033,K01783,K01807,K00615,K00616,K01810
EsbW_18-Q3-R4-48_MAXAC.050	M00004	Pentose phosphate pathway (Pentose phosphate cycle)	K00036,K01057,K00033,K01783,K01807,K00615,K00616,K01810
Skiv_18-Q3-R9-52_MAXAC.078_sub	M00004	Pentose phosphate pathway (Pentose phosphate cycle)	K00036,K01057,K00033,K01783,K01807,K00615,K00616,K01810
EsbW_18-Q3-R4-48_BAT3C.275	M00004	Pentose phosphate pathway (Pentose phosphate cycle)	K00036,K01057,K00033,K01783,K01807,K00615,K00616,K01810
OdNE_18-Q3-R46-58_BAT3C.305	M00007	Pentose phosphate pathway, non-oxidative phase, fructose 6P => ribose 5P	K00615,K00616,K01783,K01807
Lyne_18-Q3-R50-59_BAT3C.300	M00007	Pentose phosphate pathway, non-oxidative phase, fructose 6P => ribose 5P	K00615,K00616,K01783,K01807
Ribe_18-Q3-R11-54_MAXAC.030	M00007	Pentose phosphate pathway, non-oxidative phase, fructose 6P => ribose 5P	K00615,K00616,K01783,K01807
Hade_18-Q3-R52-61_BATAC.364	M00007	Pentose phosphate pathway, non-oxidative phase, fructose 6P => ribose 5P	K00615,K00616,K01783,K01807
Fred_18-Q3-R57-64_BAT3C.675	M00007	Pentose phosphate pathway, non-oxidative phase, fructose 6P => ribose 5P	K00615,K00616,K01783,K01807
EsbW_18-Q3-R4-48_MAXAC.050	M00007	Pentose phosphate pathway, non-oxidative phase, fructose 6P => ribose 5P	K00615,K00616,K01783,K01807
Skiv_18-Q3-R9-52_MAXAC.078_sub	M00007	Pentose phosphate pathway, non-oxidative phase, fructose 6P => ribose 5P	K00615,K00616,K01783,K01807
EsbW_18-Q3-R4-48_BATAC.463	M00007	Pentose phosphate pathway, non-oxidative phase, fructose 6P => ribose 5P	K00615,K00616,K01783,K01807
EsbW_18-Q3-R4-48_BAT3C.275	M00007	Pentose phosphate pathway, non-oxidative phase, fructose 6P => ribose 5P	K00615,K00616,K01783,K01807
OdNE_18-Q3-R46-58_BAT3C.305	M00006	Pentose phosphate pathway, oxidative phase, glucose 6P => ribulose 5P	K00036,K01057,K00033
Ribe_18-Q3-R11-54_MAXAC.030	M00006	Pentose phosphate pathway, oxidative phase, glucose 6P => ribulose 5P	K00036,K01057,K00033
Hade_18-Q3-R52-61_BATAC.364	M00006	Pentose phosphate pathway, oxidative phase, glucose 6P => ribulose 5P	K00036,K01057,K00033
EsbW_18-Q3-R4-48_MAXAC.050	M00006	Pentose phosphate pathway, oxidative phase, glucose 6P => ribulose 5P	K00036,K01057,K00033
Skiv_18-Q3-R9-52_MAXAC.078_sub	M00006	Pentose phosphate pathway, oxidative phase, glucose 6P => ribulose 5P	K00036,K01057,K00033
EsbW_18-Q3-R4-48_BAT3C.275	M00006	Pentose phosphate pathway, oxidative phase, glucose 6P => ribulose 5P	K00036,K01057,K00033
OdNE_18-Q3-R46-58_BAT3C.305	M00009	Citrate cycle (TCA cycle, Krebs cycle)	K01647,K01681,K01682,K00031,K00164,K00658,K00382,K01902,K01903,K00239,K00240,K00241,K00244,K00245,K00246,K01676,K01679,K00024
Lyne_18-Q3-R50-59_BAT3C.300	M00009	Citrate cycle (TCA cycle, Krebs cycle)	K01647,K01682,K00031,K00164,K00658,K00382,K01902,K01903,K00239,K00240,K00241,K01676,K01679,K00024
Ribe_18-Q3-R11-54_MAXAC.030	M00009	Citrate cycle (TCA cycle, Krebs cycle)	K01647,K01681,K01682,K00031,K00164,K00658,K00382,K01902,K01903,K00239,K00240,K00241,K00244,K00245,K00246,K01676,K01679,K00024
Fred_18-Q3-R57-64_BAT3C.675	M00009	Citrate cycle (TCA cycle, Krebs cycle)	K01647,K01682,K00031,K00164,K00658,K00382,K01902,K01903,K00239,K00240,K00241,K01676,K01679,K00024
AalE_18-Q3-R2-46_BAT3C.211	M00009	Citrate cycle (TCA cycle, Krebs cycle)	K01647,K01682,K00031,K00164,K00658,K00382,K01902,K01903,K00239,K00240,K00241,K01676,K01679,K00024
EsbW_18-Q3-R4-48_MAXAC.050	M00009	Citrate cycle (TCA cycle, Krebs cycle)	K01647,K01682,K00031,K00164,K00658,K00382,K01902,K01903,K00239,K00240,K00241,K01676,K01679,K00024
Skiv_18-Q3-R9-52_MAXAC.078_sub	M00009	Citrate cycle (TCA cycle, Krebs cycle)	K01647,K01682,K00031,K00164,K00658,K00382,K01902,K01903,K00239,K00240,K00241,K01676,K01679,K00024
EsbW_18-Q3-R4-48_BAT3C.275	M00009	Citrate cycle (TCA cycle, Krebs cycle)	K01647,K01682,K00031,K00164,K00658,K00382,K00174,K00175,K01902,K01903,K00239,K00240,K00241,K01676,K01679,K00024
OdNE_18-Q3-R46-58_BAT3C.305	M00772	HupT-HupR (hydrogenase synthesis regulation) two-component regulatory system	K19661,K19641
Lyne_18-Q3-R50-59_BAT3C.300	M00772	HupT-HupR (hydrogenase synthesis regulation) two-component regulatory system	K19661,K19641
Ribe_18-Q3-R11-54_MAXAC.030	M00772	HupT-HupR (hydrogenase synthesis regulation) two-component regulatory system	K19661,K19641
Fred_18-Q3-R57-64_BAT3C.675	M00772	HupT-HupR (hydrogenase synthesis regulation) two-component regulatory system	K19661,K19641
EsbW_18-Q3-R4-48_BATAC.463	M00772	HupT-HupR (hydrogenase synthesis regulation) two-component regulatory system	K19661,K19641
OdNE_18-Q3-R46-58_BAT3C.305	M00579	Phosphate acetyltransferase-acetate kinase pathway, acetyl-CoA => acetate	K00625,K00925
Lyne_18-Q3-R50-59_BAT3C.300	M00579	Phosphate acetyltransferase-acetate kinase pathway, acetyl-CoA => acetate	K00625,K00925
Ribe_18-Q3-R11-54_MAXAC.030	M00579	Phosphate acetyltransferase-acetate kinase pathway, acetyl-CoA => acetate	K00625,K00925
Hade_18-Q3-R52-61_BATAC.364	M00579	Phosphate acetyltransferase-acetate kinase pathway, acetyl-CoA => acetate	K00625,K00925
Fred_18-Q3-R57-64_BAT3C.675	M00579	Phosphate acetyltransferase-acetate kinase pathway, acetyl-CoA => acetate	K00625,K00925
AalE_18-Q3-R2-46_BAT3C.211	M00579	Phosphate acetyltransferase-acetate kinase pathway, acetyl-CoA => acetate	K00625,K00925
EsbW_18-Q3-R4-48_MAXAC.050	M00579	Phosphate acetyltransferase-acetate kinase pathway, acetyl-CoA => acetate	K00625,K00925
Skiv_18-Q3-R9-52_MAXAC.078_sub	M00579	Phosphate acetyltransferase-acetate kinase pathway, acetyl-CoA => acetate	K00625,K00925
EsbW_18-Q3-R4-48_BATAC.463	M00579	Phosphate acetyltransferase-acetate kinase pathway, acetyl-CoA => acetate	K00625,K00925
EsbW_18-Q3-R4-48_BAT3C.275	M00579	Phosphate acetyltransferase-acetate kinase pathway, acetyl-CoA => acetate	K00625,K00925
OdNE_18-Q3-R46-58_BAT3C.305	M00570	Isoleucine biosynthesis, threonine => 2-oxobutanoate => isoleucine	K01754,K01652,K01653,K00053,K01687,K00826
Lyne_18-Q3-R50-59_BAT3C.300	M00570	Isoleucine biosynthesis, threonine => 2-oxobutanoate => isoleucine	K01754,K01652,K01653,K00053,K01687,K00826
Ribe_18-Q3-R11-54_MAXAC.030	M00570	Isoleucine biosynthesis, threonine => 2-oxobutanoate => isoleucine	K01754,K01652,K01653,K00053,K01687,K00826
Hade_18-Q3-R52-61_BATAC.364	M00570	Isoleucine biosynthesis, threonine => 2-oxobutanoate => isoleucine	K01754,K01652,K01653,K00053,K01687,K00826
Fred_18-Q3-R57-64_BAT3C.675	M00570	Isoleucine biosynthesis, threonine => 2-oxobutanoate => isoleucine	K01754,K01652,K01653,K00053,K01687,K00826
EsbW_18-Q3-R4-48_MAXAC.050	M00570	Isoleucine biosynthesis, threonine => 2-oxobutanoate => isoleucine	K01754,K01652,K01653,K00053,K01687,K00826
Skiv_18-Q3-R9-52_MAXAC.078_sub	M00570	Isoleucine biosynthesis, threonine => 2-oxobutanoate => isoleucine	K01754,K01652,K01653,K00053,K01687,K00826
EsbW_18-Q3-R4-48_BATAC.463	M00570	Isoleucine biosynthesis, threonine => 2-oxobutanoate => isoleucine	K01754,K01652,K01653,K00053,K01687,K00826
OdNE_18-Q3-R46-58_BAT3C.305	M00572	Pimeloyl-ACP biosynthesis, BioC-BioH pathway, malonyl-ACP => pimeloyl-ACP	K02169,K00647,K09458,K00059,K02372,K00208,K02170
Lyne_18-Q3-R50-59_BAT3C.300	M00572	Pimeloyl-ACP biosynthesis, BioC-BioH pathway, malonyl-ACP => pimeloyl-ACP	K02169,K09458,K00059,K02372,K00208,K02170
Ribe_18-Q3-R11-54_MAXAC.030	M00572	Pimeloyl-ACP biosynthesis, BioC-BioH pathway, malonyl-ACP => pimeloyl-ACP	K02169,K00647,K09458,K00059,K02372,K00208,K02170
Hade_18-Q3-R52-61_BATAC.364	M00572	Pimeloyl-ACP biosynthesis, BioC-BioH pathway, malonyl-ACP => pimeloyl-ACP	K02169,K00647,K09458,K00059,K02372,K00208,K02170
Fred_18-Q3-R57-64_BAT3C.675	M00572	Pimeloyl-ACP biosynthesis, BioC-BioH pathway, malonyl-ACP => pimeloyl-ACP	K02169,K09458,K00059,K02372,K00208,K02170
AalE_18-Q3-R2-46_BAT3C.211	M00572	Pimeloyl-ACP biosynthesis, BioC-BioH pathway, malonyl-ACP => pimeloyl-ACP	K02169,K00647,K09458,K00059,K02372,K00208,K02170
EsbW_18-Q3-R4-48_MAXAC.050	M00572	Pimeloyl-ACP biosynthesis, BioC-BioH pathway, malonyl-ACP => pimeloyl-ACP	K02169,K00647,K09458,K00059,K02372,K00208,K02170
Skiv_18-Q3-R9-52_MAXAC.078_sub	M00572	Pimeloyl-ACP biosynthesis, BioC-BioH pathway, malonyl-ACP => pimeloyl-ACP	K02169,K00647,K09458,K00059,K02372,K00208,K02170
EsbW_18-Q3-R4-48_BATAC.463	M00572	Pimeloyl-ACP biosynthesis, BioC-BioH pathway, malonyl-ACP => pimeloyl-ACP	K02169,K00647,K09458,K00059,K02372,K00208,K02170
EsbW_18-Q3-R4-48_BAT3C.275	M00572	Pimeloyl-ACP biosynthesis, BioC-BioH pathway, malonyl-ACP => pimeloyl-ACP	K02169,K00647,K09458,K00059,K02372,K00208,K02170
Lyne_18-Q3-R50-59_BAT3C.300	M00151	Cytochrome bc1 complex respiratory unit	K00412,K00413,K00411
Ribe_18-Q3-R11-54_MAXAC.030	M00151	Cytochrome bc1 complex respiratory unit	K00412,K00413,K00411
Hade_18-Q3-R52-61_BATAC.364	M00151	Cytochrome bc1 complex respiratory unit	K00412,K00413,K00411
Fred_18-Q3-R57-64_BAT3C.675	M00151	Cytochrome bc1 complex respiratory unit	K00412,K00413,K00411
AalE_18-Q3-R2-46_BAT3C.211	M00151	Cytochrome bc1 complex respiratory unit	K00412,K00413,K00411
EsbW_18-Q3-R4-48_MAXAC.050	M00151	Cytochrome bc1 complex respiratory unit	K00412,K00413,K00411
Skiv_18-Q3-R9-52_MAXAC.078_sub	M00151	Cytochrome bc1 complex respiratory unit	K00412,K00413,K00411
EsbW_18-Q3-R4-48_BAT3C.275	M00151	Cytochrome bc1 complex respiratory unit	K00412,K00413,K00411
Fred_18-Q3-R57-64_BAT3C.675	M00449	CreC-CreB (phosphate regulation) two-component regulatory system	K07641,K07663
EsbW_18-Q3-R4-48_BATAC.463	M00449	CreC-CreB (phosphate regulation) two-component regulatory system	K07641,K07663
OdNE_18-Q3-R46-58_BAT3C.305	M00150	Fumarate reductase, prokaryotes	K00244,K00245,K00246,K00247
Ribe_18-Q3-R11-54_MAXAC.030	M00150	Fumarate reductase, prokaryotes	K00244,K00245,K00246,K00247
OdNE_18-Q3-R46-58_BAT3C.305	M00183	RNA polymerase, bacteria	K03040,K03043,K03046,K03060
Lyne_18-Q3-R50-59_BAT3C.300	M00183	RNA polymerase, bacteria	K03040,K03043,K03046,K03060
Ribe_18-Q3-R11-54_MAXAC.030	M00183	RNA polymerase, bacteria	K03040,K03043,K03046,K03060
Hade_18-Q3-R52-61_BATAC.364	M00183	RNA polymerase, bacteria	K03040,K03043,K03046,K03060
Fred_18-Q3-R57-64_BAT3C.675	M00183	RNA polymerase, bacteria	K03040,K03043,K03046,K03060
AalE_18-Q3-R2-46_BAT3C.211	M00183	RNA polymerase, bacteria	K03040,K03043,K03046,K03060
EsbW_18-Q3-R4-48_MAXAC.050	M00183	RNA polymerase, bacteria	K03040,K03043,K03046,K03060
Skiv_18-Q3-R9-52_MAXAC.078_sub	M00183	RNA polymerase, bacteria	K03040,K03043,K03046,K03060
EsbW_18-Q3-R4-48_BATAC.463	M00183	RNA polymerase, bacteria	K03040,K03043,K03046,K03060
OdNE_18-Q3-R46-58_BAT3C.305	M00185	Sulfate transport system	K02048,K02046,K02047,K02045
Lyne_18-Q3-R50-59_BAT3C.300	M00185	Sulfate transport system	K02048,K02046,K02047,K02045
Fred_18-Q3-R57-64_BAT3C.675	M00185	Sulfate transport system	K02048,K02046,K02047,K02045
EsbW_18-Q3-R4-48_MAXAC.050	M00185	Sulfate transport system	K02048,K02046,K02047,K02045
EsbW_18-Q3-R4-48_BAT3C.275	M00185	Sulfate transport system	K02048,K02046,K02047,K02045
OdNE_18-Q3-R46-58_BAT3C.305	M00186	Tungstate transport system	K05772,K05773,K06857
Lyne_18-Q3-R50-59_BAT3C.300	M00186	Tungstate transport system	K05772,K05773,K06857
Hade_18-Q3-R52-61_BATAC.364	M00186	Tungstate transport system	K05772,K05773,K06857
Fred_18-Q3-R57-64_BAT3C.675	M00186	Tungstate transport system	K05772,K05773,K06857
EsbW_18-Q3-R4-48_MAXAC.050	M00186	Tungstate transport system	K05772,K05773,K06857
Skiv_18-Q3-R9-52_MAXAC.078_sub	M00186	Tungstate transport system	K05772,K05773,K06857
Lyne_18-Q3-R50-59_BAT3C.300	M00223	Phosphonate transport system	K02044,K02042,K02041
Ribe_18-Q3-R11-54_MAXAC.030	M00223	Phosphonate transport system	K02044,K02042,K02041
Hade_18-Q3-R52-61_BATAC.364	M00223	Phosphonate transport system	K02044,K02042,K02041
Fred_18-Q3-R57-64_BAT3C.675	M00223	Phosphonate transport system	K02044,K02042,K02041
AalE_18-Q3-R2-46_BAT3C.211	M00223	Phosphonate transport system	K02044,K02042,K02041
EsbW_18-Q3-R4-48_MAXAC.050	M00223	Phosphonate transport system	K02044,K02042,K02041
Skiv_18-Q3-R9-52_MAXAC.078_sub	M00223	Phosphonate transport system	K02044,K02042,K02041
EsbW_18-Q3-R4-48_BATAC.463	M00223	Phosphonate transport system	K02044,K02042,K02041
EsbW_18-Q3-R4-48_BAT3C.275	M00223	Phosphonate transport system	K02044,K02042,K02041
Lyne_18-Q3-R50-59_BAT3C.300	M00222	Phosphate transport system	K02040,K02037,K02038,K02036
Hade_18-Q3-R52-61_BATAC.364	M00222	Phosphate transport system	K02040,K02037,K02038,K02036
Fred_18-Q3-R57-64_BAT3C.675	M00222	Phosphate transport system	K02040,K02037,K02038,K02036
AalE_18-Q3-R2-46_BAT3C.211	M00222	Phosphate transport system	K02040,K02037,K02038,K02036
EsbW_18-Q3-R4-48_MAXAC.050	M00222	Phosphate transport system	K02040,K02037,K02038,K02036
Skiv_18-Q3-R9-52_MAXAC.078_sub	M00222	Phosphate transport system	K02040,K02037,K02038,K02036
EsbW_18-Q3-R4-48_BATAC.463	M00222	Phosphate transport system	K02040,K02037,K02038,K02036
EsbW_18-Q3-R4-48_BAT3C.275	M00222	Phosphate transport system	K02040,K02037,K02038,K02036
OdNE_18-Q3-R46-58_BAT3C.305	M00793	dTDP-L-rhamnose biosynthesis	K00973,K01710,K01790,K00067
Lyne_18-Q3-R50-59_BAT3C.300	M00793	dTDP-L-rhamnose biosynthesis	K00973,K01710,K01790,K00067
Ribe_18-Q3-R11-54_MAXAC.030	M00793	dTDP-L-rhamnose biosynthesis	K00973,K01710,K01790,K00067
Hade_18-Q3-R52-61_BATAC.364	M00793	dTDP-L-rhamnose biosynthesis	K00973,K01710,K01790,K00067
Fred_18-Q3-R57-64_BAT3C.675	M00793	dTDP-L-rhamnose biosynthesis	K00973,K01710,K01790,K00067
AalE_18-Q3-R2-46_BAT3C.211	M00793	dTDP-L-rhamnose biosynthesis	K00973,K01710,K01790,K00067
EsbW_18-Q3-R4-48_MAXAC.050	M00793	dTDP-L-rhamnose biosynthesis	K00973,K01710,K01790,K00067
Skiv_18-Q3-R9-52_MAXAC.078_sub	M00793	dTDP-L-rhamnose biosynthesis	K00973,K01710,K01790,K00067
EsbW_18-Q3-R4-48_BAT3C.275	M00793	dTDP-L-rhamnose biosynthesis	K00973,K01710,K01790,K00067
OdNE_18-Q3-R46-58_BAT3C.305	M00452	CusS-CusR (copper tolerance) two-component regulatory system	K07644,K07665
Lyne_18-Q3-R50-59_BAT3C.300	M00452	CusS-CusR (copper tolerance) two-component regulatory system	K07644,K07665
Hade_18-Q3-R52-61_BATAC.364	M00452	CusS-CusR (copper tolerance) two-component regulatory system	K07644,K07665
Fred_18-Q3-R57-64_BAT3C.675	M00452	CusS-CusR (copper tolerance) two-component regulatory system	K07644,K07665
EsbW_18-Q3-R4-48_BATAC.463	M00452	CusS-CusR (copper tolerance) two-component regulatory system	K07644,K07665
EsbW_18-Q3-R4-48_BAT3C.275	M00452	CusS-CusR (copper tolerance) two-component regulatory system	K07644,K07665
OdNE_18-Q3-R46-58_BAT3C.305	M00453	QseC-QseB (quorum sensing) two-component regulatory system	K07645,K07666
Ribe_18-Q3-R11-54_MAXAC.030	M00453	QseC-QseB (quorum sensing) two-component regulatory system	K07645,K07666
Hade_18-Q3-R52-61_BATAC.364	M00453	QseC-QseB (quorum sensing) two-component regulatory system	K07645,K07666
Fred_18-Q3-R57-64_BAT3C.675	M00453	QseC-QseB (quorum sensing) two-component regulatory system	K07645,K07666
AalE_18-Q3-R2-46_BAT3C.211	M00453	QseC-QseB (quorum sensing) two-component regulatory system	K07645,K07666
EsbW_18-Q3-R4-48_MAXAC.050	M00453	QseC-QseB (quorum sensing) two-component regulatory system	K07645,K07666
Skiv_18-Q3-R9-52_MAXAC.078_sub	M00453	QseC-QseB (quorum sensing) two-component regulatory system	K07645,K07666
EsbW_18-Q3-R4-48_BATAC.463	M00453	QseC-QseB (quorum sensing) two-component regulatory system	K07645,K07666
EsbW_18-Q3-R4-48_BAT3C.275	M00453	QseC-QseB (quorum sensing) two-component regulatory system	K07645,K07666
OdNE_18-Q3-R46-58_BAT3C.305	M00454	KdpD-KdpE (potassium transport) two-component regulatory system	K07646,K07667
Lyne_18-Q3-R50-59_BAT3C.300	M00454	KdpD-KdpE (potassium transport) two-component regulatory system	K07646,K07667
Ribe_18-Q3-R11-54_MAXAC.030	M00454	KdpD-KdpE (potassium transport) two-component regulatory system	K07646,K07667
Hade_18-Q3-R52-61_BATAC.364	M00454	KdpD-KdpE (potassium transport) two-component regulatory system	K07646,K07667
Fred_18-Q3-R57-64_BAT3C.675	M00454	KdpD-KdpE (potassium transport) two-component regulatory system	K07646,K07667
EsbW_18-Q3-R4-48_MAXAC.050	M00454	KdpD-KdpE (potassium transport) two-component regulatory system	K07646,K07667
Skiv_18-Q3-R9-52_MAXAC.078_sub	M00454	KdpD-KdpE (potassium transport) two-component regulatory system	K07646,K07667
EsbW_18-Q3-R4-48_BATAC.463	M00454	KdpD-KdpE (potassium transport) two-component regulatory system	K07646,K07667
Hade_18-Q3-R52-61_BATAC.364	M00250	Lipopolysaccharide transport system	K09690,K09691
EsbW_18-Q3-R4-48_MAXAC.050	M00250	Lipopolysaccharide transport system	K09690,K09691
Skiv_18-Q3-R9-52_MAXAC.078_sub	M00250	Lipopolysaccharide transport system	K09690,K09691
OdNE_18-Q3-R46-58_BAT3C.305	M00530	Dissimilatory nitrate reduction, nitrate => ammonia	K02567,K02568,K00362,K00363
Lyne_18-Q3-R50-59_BAT3C.300	M00530	Dissimilatory nitrate reduction, nitrate => ammonia	K00370,K00371,K00374,K02567,K02568,K00362,K00363
Ribe_18-Q3-R11-54_MAXAC.030	M00530	Dissimilatory nitrate reduction, nitrate => ammonia	K00370,K00371,K00374,K00362,K00363
Hade_18-Q3-R52-61_BATAC.364	M00530	Dissimilatory nitrate reduction, nitrate => ammonia	K02567,K02568,K00362,K00363
Fred_18-Q3-R57-64_BAT3C.675	M00530	Dissimilatory nitrate reduction, nitrate => ammonia	K00370,K00371,K00374,K02567,K02568,K00362,K00363
AalE_18-Q3-R2-46_BAT3C.211	M00530	Dissimilatory nitrate reduction, nitrate => ammonia	K02567,K02568,K00362,K00363
EsbW_18-Q3-R4-48_MAXAC.050	M00530	Dissimilatory nitrate reduction, nitrate => ammonia	K02567,K02568,K00362,K00363
Skiv_18-Q3-R9-52_MAXAC.078_sub	M00530	Dissimilatory nitrate reduction, nitrate => ammonia	K02567,K02568,K00362,K00363
EsbW_18-Q3-R4-48_BATAC.463	M00530	Dissimilatory nitrate reduction, nitrate => ammonia	K02567,K02568,K00362,K00363
EsbW_18-Q3-R4-48_BAT3C.275	M00530	Dissimilatory nitrate reduction, nitrate => ammonia	K02567,K02568,K00362,K00363
Lyne_18-Q3-R50-59_BAT3C.300	M00175	Nitrogen fixation, nitrogen => ammonia	K02588,K02586,K02591
Fred_18-Q3-R57-64_BAT3C.675	M00175	Nitrogen fixation, nitrogen => ammonia	K02588,K02586,K02591
EsbW_18-Q3-R4-48_BAT3C.275	M00175	Nitrogen fixation, nitrogen => ammonia	K02588,K02586,K02591
OdNE_18-Q3-R46-58_BAT3C.305	M00178	Ribosome, bacteria	K02946,K02906,K02926,K02892,K02886,K02965,K02890,K02982,K02878,K02904,K02961,K02874,K02895,K02931,K02954,K02994,K02933,K02881,K02988,K02907,K02876,K02919,K02952,K02948,K02986,K02879,K02871,K02996,K02992,K02950,K02935,K02864,K02863,K02867,K02967,K02956,K02916,K02887,K02914,K02939,K02963,K02990,K02888,K02899,K02902,K02913,K02911,K02909,K02959,K02884,K02968,K02945
Ribe_18-Q3-R11-54_MAXAC.030	M00178	Ribosome, bacteria	K02946,K02906,K02926,K02892,K02886,K02965,K02890,K02982,K02878,K02904,K02961,K02874,K02895,K02931,K02954,K02994,K02933,K02881,K02988,K02907,K02876,K02919,K02952,K02948,K02986,K02879,K02871,K02996,K02992,K02950,K02935,K02864,K02863,K02867,K02967,K02956,K02916,K02887,K02914,K02939,K02963,K02990,K02888,K02899,K02902,K02913,K02911,K02909,K02959,K02884,K02968,K02945
Fred_18-Q3-R57-64_BAT3C.675	M00178	Ribosome, bacteria	K02946,K02906,K02926,K02892,K02886,K02965,K02890,K02982,K02878,K02904,K02961,K02874,K02895,K02931,K02954,K02994,K02933,K02881,K02988,K02907,K02876,K02919,K02952,K02948,K02986,K02879,K02871,K02996,K02992,K02950,K02935,K02864,K02863,K02867,K02967,K02956,K02916,K02887,K02914,K02939,K02963,K02990,K02888,K02899,K02902,K02913,K02911,K02909,K02959,K02884,K02968,K02945
EsbW_18-Q3-R4-48_BATAC.463	M00178	Ribosome, bacteria	K02946,K02906,K02926,K02892,K02886,K02965,K02890,K02982,K02878,K02904,K02961,K02874,K02895,K02931,K02954,K02994,K02933,K02881,K02988,K02907,K02876,K02919,K02952,K02948,K02986,K02879,K02871,K02996,K02992,K02950,K02935,K02864,K02863,K02867,K02967,K02956,K02916,K02887,K02914,K02939,K02963,K02990,K02888,K02899,K02902,K02913,K02911,K02909,K02959,K02884,K02968,K02945
Ribe_18-Q3-R11-54_MAXAC.030	M00846	Siroheme biosynthesis, glutamate => siroheme	K01885,K02492,K01845,K01698,K01749,K01719,K02302
Hade_18-Q3-R52-61_BATAC.364	M00188	NitT/TauT family transport system	K02051,K02050,K02049
EsbW_18-Q3-R4-48_MAXAC.050	M00188	NitT/TauT family transport system	K02051,K02050,K02049
Skiv_18-Q3-R9-52_MAXAC.078_sub	M00188	NitT/TauT family transport system	K02051,K02050,K02049
EsbW_18-Q3-R4-48_BATAC.463	M00188	NitT/TauT family transport system	K02051,K02050,K02049
OdNE_18-Q3-R46-58_BAT3C.305	M00498	NtrY-NtrX (nitrogen regulation) two-component regulatory system	K13598,K13599
Lyne_18-Q3-R50-59_BAT3C.300	M00498	NtrY-NtrX (nitrogen regulation) two-component regulatory system	K13598,K13599
Ribe_18-Q3-R11-54_MAXAC.030	M00498	NtrY-NtrX (nitrogen regulation) two-component regulatory system	K13598,K13599
Hade_18-Q3-R52-61_BATAC.364	M00498	NtrY-NtrX (nitrogen regulation) two-component regulatory system	K13598,K13599
Fred_18-Q3-R57-64_BAT3C.675	M00498	NtrY-NtrX (nitrogen regulation) two-component regulatory system	K13598,K13599
AalE_18-Q3-R2-46_BAT3C.211	M00498	NtrY-NtrX (nitrogen regulation) two-component regulatory system	K13598,K13599
EsbW_18-Q3-R4-48_MAXAC.050	M00498	NtrY-NtrX (nitrogen regulation) two-component regulatory system	K13598,K13599
Skiv_18-Q3-R9-52_MAXAC.078_sub	M00498	NtrY-NtrX (nitrogen regulation) two-component regulatory system	K13598,K13599
EsbW_18-Q3-R4-48_BATAC.463	M00498	NtrY-NtrX (nitrogen regulation) two-component regulatory system	K13598,K13599
EsbW_18-Q3-R4-48_BAT3C.275	M00498	NtrY-NtrX (nitrogen regulation) two-component regulatory system	K13598,K13599
Lyne_18-Q3-R50-59_BAT3C.300	M00499	HydH-HydG (metal tolerance) two-component regulatory system	K07709,K07713
Fred_18-Q3-R57-64_BAT3C.675	M00499	HydH-HydG (metal tolerance) two-component regulatory system	K07709,K07713
OdNE_18-Q3-R46-58_BAT3C.305	M00497	GlnL-GlnG (nitrogen regulation) two-component regulatory system	K07708,K07712
Lyne_18-Q3-R50-59_BAT3C.300	M00497	GlnL-GlnG (nitrogen regulation) two-component regulatory system	K07708,K07712
Ribe_18-Q3-R11-54_MAXAC.030	M00497	GlnL-GlnG (nitrogen regulation) two-component regulatory system	K07708,K07712
Hade_18-Q3-R52-61_BATAC.364	M00497	GlnL-GlnG (nitrogen regulation) two-component regulatory system	K07708,K07712
Fred_18-Q3-R57-64_BAT3C.675	M00497	GlnL-GlnG (nitrogen regulation) two-component regulatory system	K07708,K07712
AalE_18-Q3-R2-46_BAT3C.211	M00497	GlnL-GlnG (nitrogen regulation) two-component regulatory system	K07708,K07712
EsbW_18-Q3-R4-48_MAXAC.050	M00497	GlnL-GlnG (nitrogen regulation) two-component regulatory system	K07708,K07712
Skiv_18-Q3-R9-52_MAXAC.078_sub	M00497	GlnL-GlnG (nitrogen regulation) two-component regulatory system	K07708,K07712
EsbW_18-Q3-R4-48_BAT3C.275	M00497	GlnL-GlnG (nitrogen regulation) two-component regulatory system	K07708,K07712
OdNE_18-Q3-R46-58_BAT3C.305	M00493	AlgZ-AlgR (alginate production) two-component regulatory system	K08082,K08083
Lyne_18-Q3-R50-59_BAT3C.300	M00493	AlgZ-AlgR (alginate production) two-component regulatory system	K08082,K08083
Ribe_18-Q3-R11-54_MAXAC.030	M00493	AlgZ-AlgR (alginate production) two-component regulatory system	K08082,K08083
Hade_18-Q3-R52-61_BATAC.364	M00493	AlgZ-AlgR (alginate production) two-component regulatory system	K08082,K08083
Fred_18-Q3-R57-64_BAT3C.675	M00493	AlgZ-AlgR (alginate production) two-component regulatory system	K08082,K08083
AalE_18-Q3-R2-46_BAT3C.211	M00493	AlgZ-AlgR (alginate production) two-component regulatory system	K08082,K08083
EsbW_18-Q3-R4-48_MAXAC.050	M00493	AlgZ-AlgR (alginate production) two-component regulatory system	K08082,K08083
Skiv_18-Q3-R9-52_MAXAC.078_sub	M00493	AlgZ-AlgR (alginate production) two-component regulatory system	K08082,K08083
EsbW_18-Q3-R4-48_BATAC.463	M00493	AlgZ-AlgR (alginate production) two-component regulatory system	K08082,K08083
EsbW_18-Q3-R4-48_BAT3C.275	M00493	AlgZ-AlgR (alginate production) two-component regulatory system	K08082,K08083
OdNE_18-Q3-R46-58_BAT3C.305	M00252	Lipooligosaccharide transport system	K09694,K09695
Lyne_18-Q3-R50-59_BAT3C.300	M00252	Lipooligosaccharide transport system	K09694,K09695
Ribe_18-Q3-R11-54_MAXAC.030	M00252	Lipooligosaccharide transport system	K09694,K09695
Hade_18-Q3-R52-61_BATAC.364	M00252	Lipooligosaccharide transport system	K09694,K09695
Fred_18-Q3-R57-64_BAT3C.675	M00252	Lipooligosaccharide transport system	K09694,K09695
AalE_18-Q3-R2-46_BAT3C.211	M00252	Lipooligosaccharide transport system	K09694,K09695
EsbW_18-Q3-R4-48_MAXAC.050	M00252	Lipooligosaccharide transport system	K09694,K09695
Skiv_18-Q3-R9-52_MAXAC.078_sub	M00252	Lipooligosaccharide transport system	K09694,K09695
EsbW_18-Q3-R4-48_BAT3C.275	M00252	Lipooligosaccharide transport system	K09694,K09695
OdNE_18-Q3-R46-58_BAT3C.305	M00254	ABC-2 type transport system	K01992,K01990
Lyne_18-Q3-R50-59_BAT3C.300	M00254	ABC-2 type transport system	K01992,K01990
Ribe_18-Q3-R11-54_MAXAC.030	M00254	ABC-2 type transport system	K01992,K01990
Hade_18-Q3-R52-61_BATAC.364	M00254	ABC-2 type transport system	K01992,K01990
Fred_18-Q3-R57-64_BAT3C.675	M00254	ABC-2 type transport system	K01992,K01990
AalE_18-Q3-R2-46_BAT3C.211	M00254	ABC-2 type transport system	K01992,K01990
EsbW_18-Q3-R4-48_MAXAC.050	M00254	ABC-2 type transport system	K01992,K01990
Skiv_18-Q3-R9-52_MAXAC.078_sub	M00254	ABC-2 type transport system	K01992,K01990
EsbW_18-Q3-R4-48_BATAC.463	M00254	ABC-2 type transport system	K01992,K01990
EsbW_18-Q3-R4-48_BAT3C.275	M00254	ABC-2 type transport system	K01992,K01990
OdNE_18-Q3-R46-58_BAT3C.305	M00255	Lipoprotein-releasing system	K09808,K09810
Lyne_18-Q3-R50-59_BAT3C.300	M00255	Lipoprotein-releasing system	K09808,K09810
Ribe_18-Q3-R11-54_MAXAC.030	M00255	Lipoprotein-releasing system	K09808,K09810
Hade_18-Q3-R52-61_BATAC.364	M00255	Lipoprotein-releasing system	K09808,K09810
Fred_18-Q3-R57-64_BAT3C.675	M00255	Lipoprotein-releasing system	K09808,K09810
AalE_18-Q3-R2-46_BAT3C.211	M00255	Lipoprotein-releasing system	K09808,K09810
EsbW_18-Q3-R4-48_MAXAC.050	M00255	Lipoprotein-releasing system	K09808,K09810
Skiv_18-Q3-R9-52_MAXAC.078_sub	M00255	Lipoprotein-releasing system	K09808,K09810
EsbW_18-Q3-R4-48_BATAC.463	M00255	Lipoprotein-releasing system	K09808,K09810
EsbW_18-Q3-R4-48_BAT3C.275	M00255	Lipoprotein-releasing system	K09808,K09810
Lyne_18-Q3-R50-59_BAT3C.300	M00256	Cell division transport system	K09811,K09812
Ribe_18-Q3-R11-54_MAXAC.030	M00256	Cell division transport system	K09811,K09812
Hade_18-Q3-R52-61_BATAC.364	M00256	Cell division transport system	K09811,K09812
Fred_18-Q3-R57-64_BAT3C.675	M00256	Cell division transport system	K09811,K09812
EsbW_18-Q3-R4-48_MAXAC.050	M00256	Cell division transport system	K09811,K09812
Skiv_18-Q3-R9-52_MAXAC.078_sub	M00256	Cell division transport system	K09811,K09812
EsbW_18-Q3-R4-48_BATAC.463	M00256	Cell division transport system	K09811,K09812
EsbW_18-Q3-R4-48_BAT3C.275	M00256	Cell division transport system	K09811,K09812
OdNE_18-Q3-R46-58_BAT3C.305	M00258	Putative ABC transport system	K02004,K02003
Lyne_18-Q3-R50-59_BAT3C.300	M00258	Putative ABC transport system	K02004,K02003
Ribe_18-Q3-R11-54_MAXAC.030	M00258	Putative ABC transport system	K02004,K02003
Hade_18-Q3-R52-61_BATAC.364	M00258	Putative ABC transport system	K02004,K02003
Fred_18-Q3-R57-64_BAT3C.675	M00258	Putative ABC transport system	K02004,K02003
AalE_18-Q3-R2-46_BAT3C.211	M00258	Putative ABC transport system	K02004,K02003
EsbW_18-Q3-R4-48_MAXAC.050	M00258	Putative ABC transport system	K02004,K02003
Skiv_18-Q3-R9-52_MAXAC.078_sub	M00258	Putative ABC transport system	K02004,K02003
EsbW_18-Q3-R4-48_BATAC.463	M00258	Putative ABC transport system	K02004,K02003
EsbW_18-Q3-R4-48_BAT3C.275	M00258	Putative ABC transport system	K02004,K02003
OdNE_18-Q3-R46-58_BAT3C.305	M00259	Heme transport system	K02195,K02194,K02193
Lyne_18-Q3-R50-59_BAT3C.300	M00259	Heme transport system	K02195,K02194,K02193
Ribe_18-Q3-R11-54_MAXAC.030	M00259	Heme transport system	K02195,K02194,K02193
Hade_18-Q3-R52-61_BATAC.364	M00259	Heme transport system	K02195,K02194,K02193
Fred_18-Q3-R57-64_BAT3C.675	M00259	Heme transport system	K02195,K02194,K02193
EsbW_18-Q3-R4-48_MAXAC.050	M00259	Heme transport system	K02195,K02194,K02193
Skiv_18-Q3-R9-52_MAXAC.078_sub	M00259	Heme transport system	K02195,K02194,K02193
EsbW_18-Q3-R4-48_BATAC.463	M00259	Heme transport system	K02195,K02194,K02193
EsbW_18-Q3-R4-48_BAT3C.275	M00259	Heme transport system	K02195,K02194,K02193
OdNE_18-Q3-R46-58_BAT3C.305	M00844	Arginine biosynthesis, ornithine => arginine	K00611,K01940,K01755
Lyne_18-Q3-R50-59_BAT3C.300	M00844	Arginine biosynthesis, ornithine => arginine	K00611,K01940,K01755
Ribe_18-Q3-R11-54_MAXAC.030	M00844	Arginine biosynthesis, ornithine => arginine	K00611,K01940,K01755
Hade_18-Q3-R52-61_BATAC.364	M00844	Arginine biosynthesis, ornithine => arginine	K00611,K01940,K01755
Fred_18-Q3-R57-64_BAT3C.675	M00844	Arginine biosynthesis, ornithine => arginine	K00611,K01940,K01755
AalE_18-Q3-R2-46_BAT3C.211	M00844	Arginine biosynthesis, ornithine => arginine	K00611,K01940,K01755
EsbW_18-Q3-R4-48_MAXAC.050	M00844	Arginine biosynthesis, ornithine => arginine	K00611,K01940,K01755
Skiv_18-Q3-R9-52_MAXAC.078_sub	M00844	Arginine biosynthesis, ornithine => arginine	K00611,K01940,K01755
EsbW_18-Q3-R4-48_BATAC.463	M00844	Arginine biosynthesis, ornithine => arginine	K00611,K01940,K01755
EsbW_18-Q3-R4-48_BAT3C.275	M00844	Arginine biosynthesis, ornithine => arginine	K00611,K01940,K01755
OdNE_18-Q3-R46-58_BAT3C.305	M00669	gamma-Hexachlorocyclohexane transport system	K02067,K02066,K02065,K18480
Lyne_18-Q3-R50-59_BAT3C.300	M00669	gamma-Hexachlorocyclohexane transport system	K02067,K02066,K02065,K18480
Ribe_18-Q3-R11-54_MAXAC.030	M00669	gamma-Hexachlorocyclohexane transport system	K02067,K02066,K02065,K18480
Hade_18-Q3-R52-61_BATAC.364	M00669	gamma-Hexachlorocyclohexane transport system	K02067,K02066,K02065,K18480
Fred_18-Q3-R57-64_BAT3C.675	M00669	gamma-Hexachlorocyclohexane transport system	K02067,K02066,K02065,K18480
AalE_18-Q3-R2-46_BAT3C.211	M00669	gamma-Hexachlorocyclohexane transport system	K02067,K02066,K02065,K18480
EsbW_18-Q3-R4-48_MAXAC.050	M00669	gamma-Hexachlorocyclohexane transport system	K02067,K02066,K02065,K18480
Skiv_18-Q3-R9-52_MAXAC.078_sub	M00669	gamma-Hexachlorocyclohexane transport system	K02067,K02066,K02065,K18480
EsbW_18-Q3-R4-48_BATAC.463	M00669	gamma-Hexachlorocyclohexane transport system	K02067,K02066,K02065,K18480
EsbW_18-Q3-R4-48_BAT3C.275	M00669	gamma-Hexachlorocyclohexane transport system	K02067,K02066,K02065,K18480
Hade_18-Q3-R52-61_BATAC.364	M00548	Benzene degradation, benzene => catechol	K16249,K16243,K16244,K16242,K16245,K16246
EsbW_18-Q3-R4-48_MAXAC.050	M00548	Benzene degradation, benzene => catechol	K16249,K16243,K16244,K16242,K16245,K16246
OdNE_18-Q3-R46-58_BAT3C.305	M00549	Nucleotide sugar biosynthesis, glucose => UDP-glucose	K00845,K01835,K00963
Ribe_18-Q3-R11-54_MAXAC.030	M00549	Nucleotide sugar biosynthesis, glucose => UDP-glucose	K00845,K00886,K01835,K00963
EsbW_18-Q3-R4-48_BATAC.463	M00549	Nucleotide sugar biosynthesis, glucose => UDP-glucose	K00845,K01835,K00963
Hade_18-Q3-R52-61_BATAC.364	M00119	Pantothenate biosynthesis, valine/L-aspartate => pantothenate	K00826,K00606,K00077,K01579,K01918
Skiv_18-Q3-R9-52_MAXAC.078_sub	M00119	Pantothenate biosynthesis, valine/L-aspartate => pantothenate	K00826,K00606,K00077,K01579,K01918
OdNE_18-Q3-R46-58_BAT3C.305	M00210	Phospholipid transport system	K07323,K02067,K02066,K02065,K07122
Lyne_18-Q3-R50-59_BAT3C.300	M00210	Phospholipid transport system	K07323,K02067,K02066,K02065,K07122
Ribe_18-Q3-R11-54_MAXAC.030	M00210	Phospholipid transport system	K07323,K02067,K02066,K02065,K07122
Hade_18-Q3-R52-61_BATAC.364	M00210	Phospholipid transport system	K07323,K02067,K02066,K02065,K07122
Fred_18-Q3-R57-64_BAT3C.675	M00210	Phospholipid transport system	K07323,K02067,K02066,K02065,K07122
AalE_18-Q3-R2-46_BAT3C.211	M00210	Phospholipid transport system	K07323,K02067,K02066,K02065,K07122
EsbW_18-Q3-R4-48_MAXAC.050	M00210	Phospholipid transport system	K07323,K02067,K02066,K02065,K07122
Skiv_18-Q3-R9-52_MAXAC.078_sub	M00210	Phospholipid transport system	K07323,K02067,K02066,K02065,K07122
EsbW_18-Q3-R4-48_BATAC.463	M00210	Phospholipid transport system	K07323,K02067,K02066,K02065,K07122
EsbW_18-Q3-R4-48_BAT3C.275	M00210	Phospholipid transport system	K07323,K02067,K02066,K02065,K07122
OdNE_18-Q3-R46-58_BAT3C.305	M00063	CMP-KDO biosynthesis	K06041,K01627,K03270,K00979
Lyne_18-Q3-R50-59_BAT3C.300	M00063	CMP-KDO biosynthesis	K06041,K01627,K03270,K00979
Ribe_18-Q3-R11-54_MAXAC.030	M00063	CMP-KDO biosynthesis	K06041,K01627,K03270,K00979
Hade_18-Q3-R52-61_BATAC.364	M00063	CMP-KDO biosynthesis	K06041,K01627,K03270,K00979
Fred_18-Q3-R57-64_BAT3C.675	M00063	CMP-KDO biosynthesis	K06041,K01627,K03270,K00979
AalE_18-Q3-R2-46_BAT3C.211	M00063	CMP-KDO biosynthesis	K06041,K01627,K03270,K00979
EsbW_18-Q3-R4-48_MAXAC.050	M00063	CMP-KDO biosynthesis	K06041,K01627,K03270,K00979
Skiv_18-Q3-R9-52_MAXAC.078_sub	M00063	CMP-KDO biosynthesis	K06041,K01627,K03270,K00979
EsbW_18-Q3-R4-48_BAT3C.275	M00063	CMP-KDO biosynthesis	K06041,K01627,K03270,K00979
OdNE_18-Q3-R46-58_BAT3C.305	M00190	Iron(III) transport system	K02012,K02011,K02010
Lyne_18-Q3-R50-59_BAT3C.300	M00190	Iron(III) transport system	K02012,K02011,K02010
Ribe_18-Q3-R11-54_MAXAC.030	M00190	Iron(III) transport system	K02012,K02011,K02010
Hade_18-Q3-R52-61_BATAC.364	M00190	Iron(III) transport system	K02012,K02011,K02010
Fred_18-Q3-R57-64_BAT3C.675	M00190	Iron(III) transport system	K02012,K02011,K02010
AalE_18-Q3-R2-46_BAT3C.211	M00190	Iron(III) transport system	K02012,K02011,K02010
EsbW_18-Q3-R4-48_MAXAC.050	M00190	Iron(III) transport system	K02012,K02011,K02010
Skiv_18-Q3-R9-52_MAXAC.078_sub	M00190	Iron(III) transport system	K02012,K02011,K02010
EsbW_18-Q3-R4-48_BATAC.463	M00190	Iron(III) transport system	K02012,K02011,K02010
Ribe_18-Q3-R11-54_MAXAC.030	M00360	Aminoacyl-tRNA biosynthesis, prokaryotes	K01872,K01887,K01876,K01883,K01886,K01885,K01878,K01879,K01892,K01870,K01869,K04567,K01874,K01889,K01890,K01881,K01875,K01868,K01867,K01866,K01873
Hade_18-Q3-R52-61_BATAC.364	M00360	Aminoacyl-tRNA biosynthesis, prokaryotes	K01872,K01887,K01876,K01883,K01886,K01885,K01878,K01879,K01892,K01870,K01869,K04567,K01874,K01889,K01890,K01881,K01875,K01868,K01867,K01866,K01873
Fred_18-Q3-R57-64_BAT3C.675	M00360	Aminoacyl-tRNA biosynthesis, prokaryotes	K01872,K01887,K01876,K01883,K01886,K01885,K01878,K01879,K01892,K01870,K01869,K04567,K01874,K01889,K01890,K01881,K01875,K01868,K01867,K01866,K01873
EsbW_18-Q3-R4-48_MAXAC.050	M00445	EnvZ-OmpR (osmotic stress response) two-component regulatory system	K07638,K07659
Hade_18-Q3-R52-61_BATAC.364	M00504	DctB-DctD (C4-dicarboxylate transport) two-component regulatory system	K10125,K10126
EsbW_18-Q3-R4-48_MAXAC.050	M00504	DctB-DctD (C4-dicarboxylate transport) two-component regulatory system	K10125,K10126
Skiv_18-Q3-R9-52_MAXAC.078_sub	M00504	DctB-DctD (C4-dicarboxylate transport) two-component regulatory system	K10125,K10126
EsbW_18-Q3-R4-48_BATAC.463	M00504	DctB-DctD (C4-dicarboxylate transport) two-component regulatory system	K10125,K10126
EsbW_18-Q3-R4-48_BAT3C.275	M00504	DctB-DctD (C4-dicarboxylate transport) two-component regulatory system	K10125,K10126
Lyne_18-Q3-R50-59_BAT3C.300	M00506	CheA-CheYBV (chemotaxis) two-component regulatory system	K03407,K03413,K03412,K13924,K03415
Hade_18-Q3-R52-61_BATAC.364	M00506	CheA-CheYBV (chemotaxis) two-component regulatory system	K03407,K03413,K03412,K13924,K03415
Fred_18-Q3-R57-64_BAT3C.675	M00506	CheA-CheYBV (chemotaxis) two-component regulatory system	K03407,K03413,K03412,K13924,K03415
EsbW_18-Q3-R4-48_MAXAC.050	M00506	CheA-CheYBV (chemotaxis) two-component regulatory system	K03407,K03413,K03412,K13924,K03415
Skiv_18-Q3-R9-52_MAXAC.078_sub	M00506	CheA-CheYBV (chemotaxis) two-component regulatory system	K03407,K03413,K03412,K13924,K03415
EsbW_18-Q3-R4-48_BATAC.463	M00506	CheA-CheYBV (chemotaxis) two-component regulatory system	K03407,K03413,K03412,K13924,K03415
EsbW_18-Q3-R4-48_BAT3C.275	M00506	CheA-CheYBV (chemotaxis) two-component regulatory system	K03407,K03413,K03412,K13924,K03415
OdNE_18-Q3-R46-58_BAT3C.305	M00501	PilS-PilR (type 4 fimbriae synthesis) two-component regulatory system	K02668,K02667
Lyne_18-Q3-R50-59_BAT3C.300	M00501	PilS-PilR (type 4 fimbriae synthesis) two-component regulatory system	K02668,K02667
Ribe_18-Q3-R11-54_MAXAC.030	M00501	PilS-PilR (type 4 fimbriae synthesis) two-component regulatory system	K02668,K02667
Hade_18-Q3-R52-61_BATAC.364	M00501	PilS-PilR (type 4 fimbriae synthesis) two-component regulatory system	K02668,K02667
Fred_18-Q3-R57-64_BAT3C.675	M00501	PilS-PilR (type 4 fimbriae synthesis) two-component regulatory system	K02668,K02667
AalE_18-Q3-R2-46_BAT3C.211	M00501	PilS-PilR (type 4 fimbriae synthesis) two-component regulatory system	K02668,K02667
EsbW_18-Q3-R4-48_BAT3C.275	M00501	PilS-PilR (type 4 fimbriae synthesis) two-component regulatory system	K02668,K02667
OdNE_18-Q3-R46-58_BAT3C.305	M00502	GlrK-GlrR (amino sugar metabolism) two-component regulatory system	K07711,K07715
Lyne_18-Q3-R50-59_BAT3C.300	M00502	GlrK-GlrR (amino sugar metabolism) two-component regulatory system	K07711,K07715
Ribe_18-Q3-R11-54_MAXAC.030	M00502	GlrK-GlrR (amino sugar metabolism) two-component regulatory system	K07711,K07715
Hade_18-Q3-R52-61_BATAC.364	M00502	GlrK-GlrR (amino sugar metabolism) two-component regulatory system	K07711,K07715
Fred_18-Q3-R57-64_BAT3C.675	M00502	GlrK-GlrR (amino sugar metabolism) two-component regulatory system	K07711,K07715
AalE_18-Q3-R2-46_BAT3C.211	M00502	GlrK-GlrR (amino sugar metabolism) two-component regulatory system	K07711,K07715
EsbW_18-Q3-R4-48_MAXAC.050	M00502	GlrK-GlrR (amino sugar metabolism) two-component regulatory system	K07711,K07715
Skiv_18-Q3-R9-52_MAXAC.078_sub	M00502	GlrK-GlrR (amino sugar metabolism) two-component regulatory system	K07711,K07715
EsbW_18-Q3-R4-48_BAT3C.275	M00502	GlrK-GlrR (amino sugar metabolism) two-component regulatory system	K07711,K07715
OdNE_18-Q3-R46-58_BAT3C.305	M00149	Succinate dehydrogenase, prokaryotes	K00241,K00242,K00239,K00240
Lyne_18-Q3-R50-59_BAT3C.300	M00149	Succinate dehydrogenase, prokaryotes	K00241,K00242,K00239,K00240
Ribe_18-Q3-R11-54_MAXAC.030	M00149	Succinate dehydrogenase, prokaryotes	K00241,K00242,K00239,K00240
Fred_18-Q3-R57-64_BAT3C.675	M00149	Succinate dehydrogenase, prokaryotes	K00241,K00242,K00239,K00240
AalE_18-Q3-R2-46_BAT3C.211	M00149	Succinate dehydrogenase, prokaryotes	K00241,K00242,K00239,K00240
Skiv_18-Q3-R9-52_MAXAC.078_sub	M00149	Succinate dehydrogenase, prokaryotes	K00241,K00242,K00239,K00240
EsbW_18-Q3-R4-48_BATAC.463	M00149	Succinate dehydrogenase, prokaryotes	K00241,K00242,K00239,K00240
EsbW_18-Q3-R4-48_BAT3C.275	M00149	Succinate dehydrogenase, prokaryotes	K00241,K00242,K00239,K00240
Lyne_18-Q3-R50-59_BAT3C.300	M00144	NADH:quinone oxidoreductase, prokaryotes	K00330,K00332,K00333,K00334,K00335,K00336,K00337,K00338,K00339,K00340,K00341,K00342,K00343
Ribe_18-Q3-R11-54_MAXAC.030	M00144	NADH:quinone oxidoreductase, prokaryotes	K00330,K00332,K00333,K00334,K00335,K00336,K00337,K00338,K00339,K00340,K00341,K00342,K00343
Hade_18-Q3-R52-61_BATAC.364	M00144	NADH:quinone oxidoreductase, prokaryotes	K00330,K00332,K00333,K00334,K00335,K00336,K00337,K00338,K00339,K00340,K00341,K00342,K00343
Fred_18-Q3-R57-64_BAT3C.675	M00144	NADH:quinone oxidoreductase, prokaryotes	K00330,K00332,K00333,K00334,K00335,K00336,K00337,K00338,K00339,K00340,K00341,K00342,K00343
AalE_18-Q3-R2-46_BAT3C.211	M00144	NADH:quinone oxidoreductase, prokaryotes	K00330,K00332,K00333,K00334,K00335,K00336,K00337,K00338,K00339,K00340,K00341,K00342,K00343
EsbW_18-Q3-R4-48_MAXAC.050	M00144	NADH:quinone oxidoreductase, prokaryotes	K00330,K00332,K00333,K00334,K00335,K00336,K00337,K00338,K00339,K00340,K00341,K00342,K00343
Skiv_18-Q3-R9-52_MAXAC.078_sub	M00144	NADH:quinone oxidoreductase, prokaryotes	K00330,K00332,K00333,K00334,K00335,K00336,K00337,K00338,K00339,K00340,K00341,K00342,K00343
EsbW_18-Q3-R4-48_BATAC.463	M00144	NADH:quinone oxidoreductase, prokaryotes	K00330,K00332,K00333,K00334,K00335,K00336,K00337,K00338,K00339,K00340,K00341,K00342,K00343
EsbW_18-Q3-R4-48_BAT3C.275	M00144	NADH:quinone oxidoreductase, prokaryotes	K00330,K00332,K00333,K00334,K00335,K00336,K00337,K00338,K00339,K00340,K00341,K00342,K00343
OdNE_18-Q3-R46-58_BAT3C.305	M00595	Thiosulfate oxidation by SOX complex, thiosulfate => sulfate	K17222,K17223,K17224,K17226,K17227
AalE_18-Q3-R2-46_BAT3C.211	M00595	Thiosulfate oxidation by SOX complex, thiosulfate => sulfate	K17222,K17223,K17224,K17226,K17227
EsbW_18-Q3-R4-48_BAT3C.275	M00595	Thiosulfate oxidation by SOX complex, thiosulfate => sulfate	K17222,K17223,K17224,K17226,K17227
OdNE_18-Q3-R46-58_BAT3C.305	M00307	Pyruvate oxidation, pyruvate => acetyl-CoA	K00163,K00161,K00162,K00627,K00382,K03737
Lyne_18-Q3-R50-59_BAT3C.300	M00307	Pyruvate oxidation, pyruvate => acetyl-CoA	K00163,K00627,K00382
Ribe_18-Q3-R11-54_MAXAC.030	M00307	Pyruvate oxidation, pyruvate => acetyl-CoA	K00163,K00627,K00382,K03737
Hade_18-Q3-R52-61_BATAC.364	M00307	Pyruvate oxidation, pyruvate => acetyl-CoA	K00163,K00627,K00382,K03737
Fred_18-Q3-R57-64_BAT3C.675	M00307	Pyruvate oxidation, pyruvate => acetyl-CoA	K00163,K00627,K00382
AalE_18-Q3-R2-46_BAT3C.211	M00307	Pyruvate oxidation, pyruvate => acetyl-CoA	K00163,K00627,K00382,K03737
EsbW_18-Q3-R4-48_MAXAC.050	M00307	Pyruvate oxidation, pyruvate => acetyl-CoA	K00163,K00627,K00382
Skiv_18-Q3-R9-52_MAXAC.078_sub	M00307	Pyruvate oxidation, pyruvate => acetyl-CoA	K00163,K00627,K00382
EsbW_18-Q3-R4-48_BATAC.463	M00307	Pyruvate oxidation, pyruvate => acetyl-CoA	K00163,K00627,K00382
EsbW_18-Q3-R4-48_BAT3C.275	M00307	Pyruvate oxidation, pyruvate => acetyl-CoA	K00163,K00627,K00382,K03737
OdNE_18-Q3-R46-58_BAT3C.305	M00189	Molybdate transport system	K02020,K02018,K02017
Lyne_18-Q3-R50-59_BAT3C.300	M00189	Molybdate transport system	K02020,K02018,K02017
Ribe_18-Q3-R11-54_MAXAC.030	M00189	Molybdate transport system	K02020,K02018,K02017
Hade_18-Q3-R52-61_BATAC.364	M00189	Molybdate transport system	K02020,K02018,K02017
Fred_18-Q3-R57-64_BAT3C.675	M00189	Molybdate transport system	K02020,K02018,K02017
AalE_18-Q3-R2-46_BAT3C.211	M00189	Molybdate transport system	K02020,K02018,K02017
EsbW_18-Q3-R4-48_MAXAC.050	M00189	Molybdate transport system	K02020,K02018,K02017
Skiv_18-Q3-R9-52_MAXAC.078_sub	M00189	Molybdate transport system	K02020,K02018,K02017
EsbW_18-Q3-R4-48_BATAC.463	M00189	Molybdate transport system	K02020,K02018,K02017
EsbW_18-Q3-R4-48_BAT3C.275	M00189	Molybdate transport system	K02020,K02018,K02017
OdNE_18-Q3-R46-58_BAT3C.305	M00093	Phosphatidylethanolamine (PE) biosynthesis, PA => PS => PE	K00981,K17103,K01613
Lyne_18-Q3-R50-59_BAT3C.300	M00093	Phosphatidylethanolamine (PE) biosynthesis, PA => PS => PE	K00981,K17103,K01613
Ribe_18-Q3-R11-54_MAXAC.030	M00093	Phosphatidylethanolamine (PE) biosynthesis, PA => PS => PE	K00981,K17103,K01613
Hade_18-Q3-R52-61_BATAC.364	M00093	Phosphatidylethanolamine (PE) biosynthesis, PA => PS => PE	K00981,K17103,K01613
Fred_18-Q3-R57-64_BAT3C.675	M00093	Phosphatidylethanolamine (PE) biosynthesis, PA => PS => PE	K00981,K17103,K01613
AalE_18-Q3-R2-46_BAT3C.211	M00093	Phosphatidylethanolamine (PE) biosynthesis, PA => PS => PE	K00981,K17103,K01613
EsbW_18-Q3-R4-48_MAXAC.050	M00093	Phosphatidylethanolamine (PE) biosynthesis, PA => PS => PE	K00981,K17103,K01613
Skiv_18-Q3-R9-52_MAXAC.078_sub	M00093	Phosphatidylethanolamine (PE) biosynthesis, PA => PS => PE	K00981,K17103,K01613
EsbW_18-Q3-R4-48_BATAC.463	M00093	Phosphatidylethanolamine (PE) biosynthesis, PA => PS => PE	K00981,K17103,K01613
EsbW_18-Q3-R4-48_BAT3C.275	M00093	Phosphatidylethanolamine (PE) biosynthesis, PA => PS => PE	K00981,K17103,K01613
OdNE_18-Q3-R46-58_BAT3C.305	M00091	Phosphatidylcholine (PC) biosynthesis, PE => PC	K00570
Lyne_18-Q3-R50-59_BAT3C.300	M00091	Phosphatidylcholine (PC) biosynthesis, PE => PC	K00570
Ribe_18-Q3-R11-54_MAXAC.030	M00091	Phosphatidylcholine (PC) biosynthesis, PE => PC	K00570
Fred_18-Q3-R57-64_BAT3C.675	M00091	Phosphatidylcholine (PC) biosynthesis, PE => PC	K00570
AalE_18-Q3-R2-46_BAT3C.211	M00091	Phosphatidylcholine (PC) biosynthesis, PE => PC	K00570
EsbW_18-Q3-R4-48_MAXAC.050	M00091	Phosphatidylcholine (PC) biosynthesis, PE => PC	K00570
Skiv_18-Q3-R9-52_MAXAC.078_sub	M00091	Phosphatidylcholine (PC) biosynthesis, PE => PC	K00570
EsbW_18-Q3-R4-48_BATAC.463	M00091	Phosphatidylcholine (PC) biosynthesis, PE => PC	K00570
EsbW_18-Q3-R4-48_BAT3C.275	M00091	Phosphatidylcholine (PC) biosynthesis, PE => PC	K00570
Lyne_18-Q3-R50-59_BAT3C.300	M00325	alpha-Hemolysin/cyclolysin transport system	K11004,K11003,K12340
Fred_18-Q3-R57-64_BAT3C.675	M00325	alpha-Hemolysin/cyclolysin transport system	K11004,K11003,K12340
OdNE_18-Q3-R46-58_BAT3C.305	M00320	Lipopolysaccharide export system	K07091,K11720,K06861
Lyne_18-Q3-R50-59_BAT3C.300	M00320	Lipopolysaccharide export system	K07091,K11720,K06861
Ribe_18-Q3-R11-54_MAXAC.030	M00320	Lipopolysaccharide export system	K07091,K11720,K06861
Fred_18-Q3-R57-64_BAT3C.675	M00320	Lipopolysaccharide export system	K07091,K11720,K06861
AalE_18-Q3-R2-46_BAT3C.211	M00320	Lipopolysaccharide export system	K07091,K11720,K06861
EsbW_18-Q3-R4-48_MAXAC.050	M00320	Lipopolysaccharide export system	K07091,K11720,K06861
Skiv_18-Q3-R9-52_MAXAC.078_sub	M00320	Lipopolysaccharide export system	K07091,K11720,K06861
EsbW_18-Q3-R4-48_BATAC.463	M00320	Lipopolysaccharide export system	K07091,K11720,K06861
EsbW_18-Q3-R4-48_BAT3C.275	M00320	Lipopolysaccharide export system	K07091,K11720,K06861
OdNE_18-Q3-R46-58_BAT3C.305	M00323	Urea transport system	K11959,K11960,K11961,K11962,K11963
Lyne_18-Q3-R50-59_BAT3C.300	M00323	Urea transport system	K11959,K11960,K11961,K11962,K11963
Ribe_18-Q3-R11-54_MAXAC.030	M00323	Urea transport system	K11959,K11960,K11961,K11962,K11963
Fred_18-Q3-R57-64_BAT3C.675	M00323	Urea transport system	K11959,K11960,K11961,K11962,K11963
EsbW_18-Q3-R4-48_BAT3C.275	M00323	Urea transport system	K11959,K11960,K11961,K11962,K11963
EsbW_18-Q3-R4-48_MAXAC.050	M00328	Hemophore/metalloprotease transport system	K12536,K12537,K12538
Skiv_18-Q3-R9-52_MAXAC.078_sub	M00328	Hemophore/metalloprotease transport system	K12536,K12537,K12538
Hade_18-Q3-R52-61_BATAC.364	M00246	Nickel transport system	K02009,K02008,K02007,K02006
EsbW_18-Q3-R4-48_MAXAC.050	M00246	Nickel transport system	K02009,K02008,K02007,K02006
Skiv_18-Q3-R9-52_MAXAC.078_sub	M00246	Nickel transport system	K02009,K02008,K02007,K02006
Hade_18-Q3-R52-61_BATAC.364	M00245	Cobalt/nickel transport system	K02009,K02008,K02007,K02006
EsbW_18-Q3-R4-48_MAXAC.050	M00245	Cobalt/nickel transport system	K02009,K02008,K02007,K02006
Skiv_18-Q3-R9-52_MAXAC.078_sub	M00245	Cobalt/nickel transport system	K02009,K02008,K02007,K02006
OdNE_18-Q3-R46-58_BAT3C.305	M00240	Iron complex transport system	K02016,K02015,K02013
Lyne_18-Q3-R50-59_BAT3C.300	M00240	Iron complex transport system	K02016,K02015,K02013
Ribe_18-Q3-R11-54_MAXAC.030	M00240	Iron complex transport system	K02016,K02015,K02013
Hade_18-Q3-R52-61_BATAC.364	M00240	Iron complex transport system	K02016,K02015,K02013
Fred_18-Q3-R57-64_BAT3C.675	M00240	Iron complex transport system	K02016,K02015,K02013
AalE_18-Q3-R2-46_BAT3C.211	M00240	Iron complex transport system	K02016,K02015,K02013
EsbW_18-Q3-R4-48_MAXAC.050	M00240	Iron complex transport system	K02016,K02015,K02013
Skiv_18-Q3-R9-52_MAXAC.078_sub	M00240	Iron complex transport system	K02016,K02015,K02013
EsbW_18-Q3-R4-48_BATAC.463	M00240	Iron complex transport system	K02016,K02015,K02013
EsbW_18-Q3-R4-48_BAT3C.275	M00240	Iron complex transport system	K02016,K02015,K02013
OdNE_18-Q3-R46-58_BAT3C.305	M00432	Leucine biosynthesis, 2-oxoisovalerate => 2-oxoisocaproate	K01649,K01703,K01704,K00052
Lyne_18-Q3-R50-59_BAT3C.300	M00432	Leucine biosynthesis, 2-oxoisovalerate => 2-oxoisocaproate	K01649,K01703,K01704,K00052
Ribe_18-Q3-R11-54_MAXAC.030	M00432	Leucine biosynthesis, 2-oxoisovalerate => 2-oxoisocaproate	K01649,K01703,K01704,K00052
Hade_18-Q3-R52-61_BATAC.364	M00432	Leucine biosynthesis, 2-oxoisovalerate => 2-oxoisocaproate	K01649,K01703,K01704,K00052
Fred_18-Q3-R57-64_BAT3C.675	M00432	Leucine biosynthesis, 2-oxoisovalerate => 2-oxoisocaproate	K01649,K01703,K01704,K00052
AalE_18-Q3-R2-46_BAT3C.211	M00432	Leucine biosynthesis, 2-oxoisovalerate => 2-oxoisocaproate	K01649,K01703,K01704,K00052
EsbW_18-Q3-R4-48_MAXAC.050	M00432	Leucine biosynthesis, 2-oxoisovalerate => 2-oxoisocaproate	K01649,K01703,K01704,K00052
EsbW_18-Q3-R4-48_BATAC.463	M00432	Leucine biosynthesis, 2-oxoisovalerate => 2-oxoisocaproate	K01649,K01703,K01704,K00052
EsbW_18-Q3-R4-48_BAT3C.275	M00432	Leucine biosynthesis, 2-oxoisovalerate => 2-oxoisocaproate	K01649,K01703,K01704,K00052
Lyne_18-Q3-R50-59_BAT3C.300	M00434	PhoR-PhoB (phosphate starvation response) two-component regulatory system	K07636,K07657
Hade_18-Q3-R52-61_BATAC.364	M00434	PhoR-PhoB (phosphate starvation response) two-component regulatory system	K07636,K07657,K07658
Fred_18-Q3-R57-64_BAT3C.675	M00434	PhoR-PhoB (phosphate starvation response) two-component regulatory system	K07636,K07657
AalE_18-Q3-R2-46_BAT3C.211	M00434	PhoR-PhoB (phosphate starvation response) two-component regulatory system	K07636,K07657
EsbW_18-Q3-R4-48_MAXAC.050	M00434	PhoR-PhoB (phosphate starvation response) two-component regulatory system	K07636,K07657,K07658
Skiv_18-Q3-R9-52_MAXAC.078_sub	M00434	PhoR-PhoB (phosphate starvation response) two-component regulatory system	K07636,K07657,K07658
EsbW_18-Q3-R4-48_BATAC.463	M00434	PhoR-PhoB (phosphate starvation response) two-component regulatory system	K07636,K07657
EsbW_18-Q3-R4-48_BAT3C.275	M00434	PhoR-PhoB (phosphate starvation response) two-component regulatory system	K07636,K07657,K07658
OdNE_18-Q3-R46-58_BAT3C.305	M00436	Sulfonate transport system	K15553,K15554,K15555
OdNE_18-Q3-R46-58_BAT3C.305	M00438	Nitrate/nitrite transport system	K15576,K15577,K15578
Lyne_18-Q3-R50-59_BAT3C.300	M00438	Nitrate/nitrite transport system	K15576,K15577,K15578
Hade_18-Q3-R52-61_BATAC.364	M00438	Nitrate/nitrite transport system	K15576,K15577,K15578
Fred_18-Q3-R57-64_BAT3C.675	M00438	Nitrate/nitrite transport system	K15576,K15577,K15578
AalE_18-Q3-R2-46_BAT3C.211	M00438	Nitrate/nitrite transport system	K15576,K15577,K15578
EsbW_18-Q3-R4-48_MAXAC.050	M00438	Nitrate/nitrite transport system	K15576,K15577,K15578
Skiv_18-Q3-R9-52_MAXAC.078_sub	M00438	Nitrate/nitrite transport system	K15576,K15577,K15578
EsbW_18-Q3-R4-48_BATAC.463	M00438	Nitrate/nitrite transport system	K15576,K15577,K15578
EsbW_18-Q3-R4-48_BAT3C.275	M00438	Nitrate/nitrite transport system	K15576,K15577,K15578
OdNE_18-Q3-R46-58_BAT3C.305	M00028	Ornithine biosynthesis, glutamate => ornithine	K14682,K00620,K00930,K00145,K00821,K00620
Lyne_18-Q3-R50-59_BAT3C.300	M00028	Ornithine biosynthesis, glutamate => ornithine	K14682,K00620,K00930,K00145,K00821,K00620
Ribe_18-Q3-R11-54_MAXAC.030	M00028	Ornithine biosynthesis, glutamate => ornithine	K14682,K00620,K00930,K00145,K00821,K00620
Hade_18-Q3-R52-61_BATAC.364	M00028	Ornithine biosynthesis, glutamate => ornithine	K14682,K00620,K00930,K00145,K00821,K00620
Fred_18-Q3-R57-64_BAT3C.675	M00028	Ornithine biosynthesis, glutamate => ornithine	K14682,K00620,K00930,K00145,K00821,K00620
AalE_18-Q3-R2-46_BAT3C.211	M00028	Ornithine biosynthesis, glutamate => ornithine	K14682,K00620,K00930,K00145,K00821,K00620
EsbW_18-Q3-R4-48_MAXAC.050	M00028	Ornithine biosynthesis, glutamate => ornithine	K14682,K00620,K00930,K00145,K00821,K00620
Skiv_18-Q3-R9-52_MAXAC.078_sub	M00028	Ornithine biosynthesis, glutamate => ornithine	K14682,K00620,K00930,K00145,K00821,K00620
EsbW_18-Q3-R4-48_BATAC.463	M00028	Ornithine biosynthesis, glutamate => ornithine	K14682,K00620,K00930,K00145,K00821,K00620
EsbW_18-Q3-R4-48_BAT3C.275	M00028	Ornithine biosynthesis, glutamate => ornithine	K00620,K00930,K00145,K00821,K00620
OdNE_18-Q3-R46-58_BAT3C.305	M00023	Tryptophan biosynthesis, chorismate => tryptophan	K01657,K01658,K00766,K01817,K01609,K01695,K01696,K06001
Lyne_18-Q3-R50-59_BAT3C.300	M00023	Tryptophan biosynthesis, chorismate => tryptophan	K01657,K01658,K00766,K01817,K01609,K01695,K01696
Ribe_18-Q3-R11-54_MAXAC.030	M00023	Tryptophan biosynthesis, chorismate => tryptophan	K01657,K01658,K00766,K01817,K01609,K01695,K01696,K06001
Hade_18-Q3-R52-61_BATAC.364	M00023	Tryptophan biosynthesis, chorismate => tryptophan	K01657,K01658,K00766,K01817,K01609,K01695,K01696
Fred_18-Q3-R57-64_BAT3C.675	M00023	Tryptophan biosynthesis, chorismate => tryptophan	K01657,K01658,K00766,K01817,K01609,K01695,K01696
AalE_18-Q3-R2-46_BAT3C.211	M00023	Tryptophan biosynthesis, chorismate => tryptophan	K01657,K01658,K00766,K01817,K01609,K01695,K06001
EsbW_18-Q3-R4-48_MAXAC.050	M00023	Tryptophan biosynthesis, chorismate => tryptophan	K01657,K01658,K00766,K01817,K01609,K01695,K01696
EsbW_18-Q3-R4-48_BAT3C.275	M00023	Tryptophan biosynthesis, chorismate => tryptophan	K01657,K01658,K00766,K01817,K01609,K01695,K01696,K06001
Ribe_18-Q3-R11-54_MAXAC.030	M00022	Shikimate pathway, phosphoenolpyruvate + erythrose-4P => chorismate	K01626,K01735,K03786,K00014,K00891,K00800,K01736
Fred_18-Q3-R57-64_BAT3C.675	M00022	Shikimate pathway, phosphoenolpyruvate + erythrose-4P => chorismate	K01626,K01735,K03786,K00014,K00891,K00800,K01736
OdNE_18-Q3-R46-58_BAT3C.305	M00021	Cysteine biosynthesis, serine => cysteine	K00640,K01738
Lyne_18-Q3-R50-59_BAT3C.300	M00021	Cysteine biosynthesis, serine => cysteine	K00640,K01738
Ribe_18-Q3-R11-54_MAXAC.030	M00021	Cysteine biosynthesis, serine => cysteine	K00640,K01738
Hade_18-Q3-R52-61_BATAC.364	M00021	Cysteine biosynthesis, serine => cysteine	K00640,K01738
Fred_18-Q3-R57-64_BAT3C.675	M00021	Cysteine biosynthesis, serine => cysteine	K00640,K01738
EsbW_18-Q3-R4-48_MAXAC.050	M00021	Cysteine biosynthesis, serine => cysteine	K00640,K01738
Skiv_18-Q3-R9-52_MAXAC.078_sub	M00021	Cysteine biosynthesis, serine => cysteine	K00640,K01738
EsbW_18-Q3-R4-48_BATAC.463	M00021	Cysteine biosynthesis, serine => cysteine	K00640,K01738
EsbW_18-Q3-R4-48_BAT3C.275	M00021	Cysteine biosynthesis, serine => cysteine	K00640,K01738
OdNE_18-Q3-R46-58_BAT3C.305	M00025	Tyrosine biosynthesis, chorismate => tyrosine	K14170,K04517,K00832
Lyne_18-Q3-R50-59_BAT3C.300	M00025	Tyrosine biosynthesis, chorismate => tyrosine	K14170,K04517,K00832
Ribe_18-Q3-R11-54_MAXAC.030	M00025	Tyrosine biosynthesis, chorismate => tyrosine	K14170,K04517,K00832
Hade_18-Q3-R52-61_BATAC.364	M00025	Tyrosine biosynthesis, chorismate => tyrosine	K14170,K04517,K00832
Fred_18-Q3-R57-64_BAT3C.675	M00025	Tyrosine biosynthesis, chorismate => tyrosine	K14170,K04517,K00832
EsbW_18-Q3-R4-48_MAXAC.050	M00025	Tyrosine biosynthesis, chorismate => tyrosine	K14170,K04517,K00832
Skiv_18-Q3-R9-52_MAXAC.078_sub	M00025	Tyrosine biosynthesis, chorismate => tyrosine	K14170,K04517,K00832
EsbW_18-Q3-R4-48_BAT3C.275	M00025	Tyrosine biosynthesis, chorismate => tyrosine	K14170,K04517,K00832
OdNE_18-Q3-R46-58_BAT3C.305	M00024	Phenylalanine biosynthesis, chorismate => phenylalanine	K14170,K00832
Lyne_18-Q3-R50-59_BAT3C.300	M00024	Phenylalanine biosynthesis, chorismate => phenylalanine	K14170,K00832
Ribe_18-Q3-R11-54_MAXAC.030	M00024	Phenylalanine biosynthesis, chorismate => phenylalanine	K14170,K00832
Hade_18-Q3-R52-61_BATAC.364	M00024	Phenylalanine biosynthesis, chorismate => phenylalanine	K14170,K00832
Fred_18-Q3-R57-64_BAT3C.675	M00024	Phenylalanine biosynthesis, chorismate => phenylalanine	K14170,K00832
EsbW_18-Q3-R4-48_MAXAC.050	M00024	Phenylalanine biosynthesis, chorismate => phenylalanine	K14170,K00832
Skiv_18-Q3-R9-52_MAXAC.078_sub	M00024	Phenylalanine biosynthesis, chorismate => phenylalanine	K14170,K00832
EsbW_18-Q3-R4-48_BAT3C.275	M00024	Phenylalanine biosynthesis, chorismate => phenylalanine	K14170,K00832
OdNE_18-Q3-R46-58_BAT3C.305	M00115	NAD biosynthesis, aspartate => NAD	K00278,K03517,K00767,K00969,K01916
Lyne_18-Q3-R50-59_BAT3C.300	M00115	NAD biosynthesis, aspartate => NAD	K00278,K03517,K00767,K00969,K01916
Ribe_18-Q3-R11-54_MAXAC.030	M00115	NAD biosynthesis, aspartate => NAD	K00278,K03517,K00767,K00969,K01916
Hade_18-Q3-R52-61_BATAC.364	M00115	NAD biosynthesis, aspartate => NAD	K00278,K03517,K00767,K00969,K01916
Fred_18-Q3-R57-64_BAT3C.675	M00115	NAD biosynthesis, aspartate => NAD	K00278,K03517,K00767,K00969,K01916
Skiv_18-Q3-R9-52_MAXAC.078_sub	M00115	NAD biosynthesis, aspartate => NAD	K00278,K03517,K00767,K00969,K01916
EsbW_18-Q3-R4-48_BATAC.463	M00115	NAD biosynthesis, aspartate => NAD	K00278,K03517,K00767,K00969,K01916
EsbW_18-Q3-R4-48_BAT3C.275	M00115	NAD biosynthesis, aspartate => NAD	K00278,K03517,K00767,K00969,K01916
OdNE_18-Q3-R46-58_BAT3C.305	M00299	Spermidine/putrescine transport system	K11069,K11070,K11071,K11072
OdNE_18-Q3-R46-58_BAT3C.305	M00118	Glutathione biosynthesis, glutamate => glutathione	K01919,K01920
Lyne_18-Q3-R50-59_BAT3C.300	M00118	Glutathione biosynthesis, glutamate => glutathione	K01919,K01920
Ribe_18-Q3-R11-54_MAXAC.030	M00118	Glutathione biosynthesis, glutamate => glutathione	K01919,K01920
Hade_18-Q3-R52-61_BATAC.364	M00118	Glutathione biosynthesis, glutamate => glutathione	K01919,K01920
Fred_18-Q3-R57-64_BAT3C.675	M00118	Glutathione biosynthesis, glutamate => glutathione	K01919,K01920
AalE_18-Q3-R2-46_BAT3C.211	M00118	Glutathione biosynthesis, glutamate => glutathione	K01919,K01920
EsbW_18-Q3-R4-48_MAXAC.050	M00118	Glutathione biosynthesis, glutamate => glutathione	K01919,K01920
Skiv_18-Q3-R9-52_MAXAC.078_sub	M00118	Glutathione biosynthesis, glutamate => glutathione	K01919,K01920
EsbW_18-Q3-R4-48_BATAC.463	M00118	Glutathione biosynthesis, glutamate => glutathione	K01919,K01920
EsbW_18-Q3-R4-48_BAT3C.275	M00118	Glutathione biosynthesis, glutamate => glutathione	K01919,K01920
OdNE_18-Q3-R46-58_BAT3C.305	M00050	Guanine ribonucleotide biosynthesis IMP => GDP,GTP	K00088,K01951,K00942,K00940,K00873
Lyne_18-Q3-R50-59_BAT3C.300	M00050	Guanine ribonucleotide biosynthesis IMP => GDP,GTP	K00088,K01951,K00942,K00940,K00873
Ribe_18-Q3-R11-54_MAXAC.030	M00050	Guanine ribonucleotide biosynthesis IMP => GDP,GTP	K00088,K01951,K00942,K00940,K00873
Hade_18-Q3-R52-61_BATAC.364	M00050	Guanine ribonucleotide biosynthesis IMP => GDP,GTP	K00088,K01951,K00942,K00940,K00873
Fred_18-Q3-R57-64_BAT3C.675	M00050	Guanine ribonucleotide biosynthesis IMP => GDP,GTP	K00088,K01951,K00942,K00940,K00873
AalE_18-Q3-R2-46_BAT3C.211	M00050	Guanine ribonucleotide biosynthesis IMP => GDP,GTP	K00088,K01951,K00942,K00940,K00873
EsbW_18-Q3-R4-48_MAXAC.050	M00050	Guanine ribonucleotide biosynthesis IMP => GDP,GTP	K00088,K01951,K00942,K00940,K00873
Skiv_18-Q3-R9-52_MAXAC.078_sub	M00050	Guanine ribonucleotide biosynthesis IMP => GDP,GTP	K00088,K01951,K00942,K00940,K00873
EsbW_18-Q3-R4-48_BATAC.463	M00050	Guanine ribonucleotide biosynthesis IMP => GDP,GTP	K00088,K01951,K00942,K00940,K00873
EsbW_18-Q3-R4-48_BAT3C.275	M00050	Guanine ribonucleotide biosynthesis IMP => GDP,GTP	K00088,K01951,K00942,K00940,K00873
EsbW_18-Q3-R4-48_BAT3C.275	sucrose degradation	Custom	K00690
OdNE_18-Q3-R46-58_BAT3C.305	fructose degradation	Custom	K00847
Lyne_18-Q3-R50-59_BAT3C.300	fructose degradation	Custom	K00847
Ribe_18-Q3-R11-54_MAXAC.030	fructose degradation	Custom	K00847
Hade_18-Q3-R52-61_BATAC.364	fructose degradation	Custom	K00847
Fred_18-Q3-R57-64_BAT3C.675	fructose degradation	Custom	K00847
AalE_18-Q3-R2-46_BAT3C.211	fructose degradation	Custom	K00847
EsbW_18-Q3-R4-48_MAXAC.050	fructose degradation	Custom	K00847
Skiv_18-Q3-R9-52_MAXAC.078_sub	fructose degradation	Custom	K00847
EsbW_18-Q3-R4-48_BATAC.463	fructose degradation	Custom	K00847
EsbW_18-Q3-R4-48_BAT3C.275	fructose degradation	Custom	K00847
OdNE_18-Q3-R46-58_BAT3C.305	lactate fermentation	Custom	K00102
Lyne_18-Q3-R50-59_BAT3C.300	lactate fermentation	Custom	K00102
Ribe_18-Q3-R11-54_MAXAC.030	lactate fermentation	Custom	K00101,K00102
Hade_18-Q3-R52-61_BATAC.364	lactate fermentation	Custom	K00102
Fred_18-Q3-R57-64_BAT3C.675	lactate fermentation	Custom	K00102
AalE_18-Q3-R2-46_BAT3C.211	lactate fermentation	Custom	K00102
EsbW_18-Q3-R4-48_MAXAC.050	lactate fermentation	Custom	K00102
Skiv_18-Q3-R9-52_MAXAC.078_sub	lactate fermentation	Custom	K00102
EsbW_18-Q3-R4-48_BATAC.463	lactate fermentation	Custom	K00102
EsbW_18-Q3-R4-48_BAT3C.275	lactate fermentation	Custom	K00102
Lyne_18-Q3-R50-59_BAT3C.300	polyphosphate accumulation potential	Custom	K03306,K02038,K02036,K02037,K02040,K02039,K00937
Hade_18-Q3-R52-61_BATAC.364	polyphosphate accumulation potential	Custom	K03306,K02038,K02036,K02037,K02040,K02039,K00937
Fred_18-Q3-R57-64_BAT3C.675	polyphosphate accumulation potential	Custom	K03306,K02038,K02036,K02037,K02040,K02039,K00937
AalE_18-Q3-R2-46_BAT3C.211	polyphosphate accumulation potential	Custom	K03306,K02038,K02036,K02037,K02040,K02039,K00937
EsbW_18-Q3-R4-48_MAXAC.050	polyphosphate accumulation potential	Custom	K03306,K02038,K02036,K02037,K02040,K02039,K00937
Skiv_18-Q3-R9-52_MAXAC.078_sub	polyphosphate accumulation potential	Custom	K03306,K02038,K02036,K02037,K02040,K02039,K00937
EsbW_18-Q3-R4-48_BATAC.463	polyphosphate accumulation potential	Custom	K03306,K02038,K02036,K02037,K02040,K02039,K00937
EsbW_18-Q3-R4-48_BAT3C.275	polyphosphate accumulation potential	Custom	K03306,K02038,K02036,K02037,K02040,K02039,K00937
OdNE_18-Q3-R46-58_BAT3C.305	PHA accumulation	Custom	K00626,K00023,K03821,K05973
Ribe_18-Q3-R11-54_MAXAC.030	PHA accumulation	Custom	K00626,K00023,K03821,K05973
Hade_18-Q3-R52-61_BATAC.364	PHA accumulation	Custom	K00626,K00023,K03821,K05973
AalE_18-Q3-R2-46_BAT3C.211	PHA accumulation	Custom	K00626,K00023,K03821,K05973
EsbW_18-Q3-R4-48_MAXAC.050	PHA accumulation	Custom	K00626,K00023,K03821,K05973
Skiv_18-Q3-R9-52_MAXAC.078_sub	PHA accumulation	Custom	K00626,K00023,K03821,K05973
EsbW_18-Q3-R4-48_BATAC.463	PHA accumulation	Custom	K00626,K00023,K03821,K05973
EsbW_18-Q3-R4-48_BAT3C.275	PHA accumulation	Custom	K00626,K00023,K03821,K05973
Lyne_18-Q3-R50-59_BAT3C.300	nitrate nitrite oxidoreduction	Custom	K00370,K00371
Ribe_18-Q3-R11-54_MAXAC.030	nitrate nitrite oxidoreduction	Custom	K00370,K00371
Fred_18-Q3-R57-64_BAT3C.675	nitrate nitrite oxidoreduction	Custom	K00370,K00371
