# Supplementary material for: “Candidatus Dechloromonas phosphoritropha” and “Ca. D. phosphorivorans”, novel polyphosphate accumulating organisms abundant in wastewater treatment systems
Source: ISME J. 2021 Jun 21;15(12):3605–14. doi: 10.1038/s41396-021-01029-2 (PMC8630035; doi:10.1038/s41396-021-01029-2)
Supplement: Supplementary file 2 — Supplementary data file2 [file 41396_2021_1029_MOESM2_ESM.txt]

>Ribe_18-Q3-R11-54_MAXAC.030_tig00277314-10-28387730:943443-944978
AAAGGAGGTGATCCAGCCGCAGGTTCCCCTACGGCTACCTTGTTACGACTTCACCCCAGTCACGAACCCCGCCGTGGTAAGCGCCCTCCTTGCGGTTAGGCTACCTACTTCTGGCGGAACCCGCTCCCATGGTGTGACGGGCGGTGTGTACAAGACCCGGGAACGTATTCACCGTGACATGCTGATCCACGATTACTAGCGATTCCGACTTCATGCAGGCGAGTTGCAGCCTGCAATCCGGACTACGATCGGCTTTCTGGGATTGGCTCCACCTCGCGGCTTGGCGACCCTCTGTACCGACCATTGTATGACGTGTGAAGCCCTACCCATAAGGGCCATGAGGACTTGACGTCATCCCCACCTTCCTCCGGTTTGTCACCGGCAGTCTCGCTAAAGTGCCCAACTAAATGATGGCAATTAACGACAAGGGTTGCGCTCGTTGCGGGACTTAACCCAACATCTCACGACACGAGCTGACGACAGCCATGCAGCACCTGTGTCCAGGCTCCCTTTCGGGCACCAAGCCATCTCTGGCAAGTTCCTGGCATGTCAAGGGTAGGTAAGGTTTTTCGCGTTGCATCGAATTAATCCACATCATCCACCGCTTGTGCGGGTCCCCGTCAATTCCTTTGAGTTTTAACCTTGCGGCCGTACTCCCCAGGCGGTCAACTTCACGCGTTAGCTACGGTACTAAATGGTTTTACCCACCCAACACCTAGTTGACATAGTTTAGGGCGTGGACTACCAGGGTATCTAATCCTGTTTGCTACCCACGCTTTCGTGCATGAGCGTCAGTATCGACCCAGGGGCTGCCTTCGCCATTGGTGTTCCTCCACATCTCTACGCATTTCACTGCTACACGTGGAATTCCACCCCCCTCTGCCGTACTCTAGCCTTGCAGTCACAAACGCAGTTCCCAGGTTGAGCCCGGGGATTTCACGCCTGTCTTACAAAACCGCCTGCGCACGCTTTACGCCCAGTAATTCCGATTAACGCTCGCACCCTACGTATTACCGCGGCTGCTGGCACGTAGTTAGCCGGTGCTTCTTATTCCGGTACCGTCATCCACACAGGGTATTGGCCCATGCGATTTCTTCCCGGCCGAAAGAGCTTTACAACCCGAAGGCCTTCTTCACTCACGCGGCATGGCTGGATCAGGGTTGCCCCCATTGTCCAAAATTCCCCACTGCTGCCTCCCGTAGGAGTCTGGACCGTGTCTCAGTTCCAGTGTGGCGGATCATCCTCTCAGACCCGCTACAGATCGTCGCCTTGGTAAGCCGTTACCTCACCAACTAGCTAATCTGACATCGGCCGCTCAAAGAGCGCAAGGCCTTGCGGTCCCCTGCTTTCCTGCTCACAGAATATGCGGTATTAGCGCAACTTTCGCTACGTTATCCCCCACTCAATGGCACGTTCCGATGCATTACTCACCCGTTCGCCACTCGCCACCAGGTTGCCCCGTGCTGCCGTTCGACTTGCATGTGTAAGGCATGCCGCCAGCGTTCAATCTGAGCCAGGATCAAACTCTTCAGTTC

>Ribe_18-Q3-R11-54_MAXAC.030_tig00277316-10-6670640:101257-102790
GAACTGAAGAGTTTGATCCTGGCTCAGATTGAACGCTGGCGGCATGCCTTACACATGCAAGTCGAACGGCAGCACGGGGCAACCTGGTGGCGAGTGGCGAACGGGTGAGTAATGCATCGGAACGTGCCATTGAGTGGGGGATAACGTAGCGAAAGTTGCGCTAATACCGCATATTCTGTGAGCAGGAAAGCAGGGGACCGCAAGGCCTTGCGCTCTTTGAGCGGCCGATGTCAGATTAGCTAGTTGGTGAGGTAACGGCTTACCAAGGCGACGATCTGTAGCGGGTCTGAGAGGATGATCCGCCACACTGGAACTGAGACACGGTCCAGACTCCTACGGGAGGCAGCAGTGGGGAATTTTGGACAATGGGGGCAACCCTGATCCAGCCATGCCGCGTGAGTGAAGAAGGCCTTCGGGTTGTAAAGCTCTTTCGGCCGGGAAGAAATCGCATGGGCCAATACCCTGTGTGGATGACGGTACCGGAATAAGAAGCACCGGCTAACTACGTGCCAGCAGCCGCGGTAATACGTAGGGTGCGAGCGTTAATCGGAATTACTGGGCGTAAAGCGTGCGCAGGCGGTTTTGTAAGACAGGCGTGAAATCCCCGGGCTCAACCTGGGAACTGCGTTTGTGACTGCAAGGCTAGAGTACGGCAGAGGGGGTGGAATTCCACGTGTAGCAGTGAAATGCGTAGAGATGTGGAGGAACACCAATGGCGAAGGCAGCCCCCTGGGTCGATACTGACGCTCATGCACGAAAGCGTGGGTAGCAAACAGGATTAGATACCCTGGTAGTCCACGCCCTAAACTATGTCAACTAGGTGTTGGGTGGGTAAAACCATTTAGTACCGTAGCTAACGCGTGAAGTTGACCGCCTGGGGAGTACGGCCGCAAGGTTAAAACTCAAAGGAATTGACGGGGACCCGCACAAGCGGTGGATGATGTGGATTAATTCGATGCAACGCGAAAAACCTTACCTACCCTTGACATGCCAGGAACTTGCCAGAGATGGCTTGGTGCCCGAAAGGGAGCCTGGACACAGGTGCTGCATGGCTGTCGTCAGCTCGTGTCGTGAGATGTTGGGTTAAGTCCCGCAACGAGCGCAACCCTTGTCGTTAATTGCCATCATTTAGTTGGGCACTTTAGCGAGACTGCCGGTGACAAACCGGAGGAAGGTGGGGATGACGTCAAGTCCTCATGGCCCTTATGGGTAGGGCTTCACACGTCATACAATGGTCGGTACAGAGGGTCGCCAAGCCGCGAGGTGGAGCCAATCCCAGAAAGCCGATCGTAGTCCGGATTGCAGGCTGCAACTCGCCTGCATGAAGTCGGAATCGCTAGTAATCGTGGATCAGCATGTCACGGTGAATACGTTCCCGGGTCTTGTACACCGCCCGTCACACCATGGGAGCGGGTTCCGCCAGAAGTAGGTAGCCTAACCGCAAGGAGGGCGCTTACCACGGCGGGGTTCGTGACTGGGGTGAAGTCGTAACAAGGTAGCCGTAGGGGAACCTGCGGCTGGATCACCTCCTTT

>Skiv_18-Q3-R9-52_MAXAC.078_sub_tig00016233-10-597830:2212-3747
AAAGGAGGTGATCCAGCCGCAGGTTCCCCTACGGCTACCTTGTTACGACTTCACCCCAGTCACGAACCCCGCCGTGGTAAGCGCCCTCCTTGCGGTTAGGCTACCTACTTCTGGCGGAACCCGCTCCCATGGTGTGACGGGCGGTGTGTACAAGACCCGGGAACGTATTCACCGTGACATGCTGATCCACGATTACTAGCGATTCCGACTTCATGCAGGCGAGTTGCAGCCTACAATCCGGACTACGATCGGCTTTATGGGATTGGCTCCCCCTCGCGGGTTGGCGACCCTTTGTACCGACCATTGTATGACGTGTGAAGCCCTACCCATAAGGGCCATGAGGACTTGACGTCATCCCCACCTTCCTCCGGTTTGTCACCGGCAGTCTCGTTAAAGTGCCCAACTGAATGATGGCAATTAACGACAAGGGTTGCGCTCGTTGCGGGACTTAACCCAACATCTCACGACACGAGCTGACGACAGCCATGCAGCACCTGTGTTCAGGTTCCCTTTCGGGCACCAATCCATCTCTGGAAAGTTCCTGACATGTCAAGGGTAGGTAAGGTTTTTCGCGTTGCATCGAATTAATCCACATCATCCACCGCTTGTGCGGGTCCCCGTCAATTCCTTTGAGTTTTAACCTTGCGGCCGTACTCCCCAGGTGGATTACTTATTGTGTTAACTCCGGCACGGAAGGGGTCAGACCCCCCACACCTAGTAATCATCGTTTACAGCGTGGACTACCAGGGTATCTAATCCTGTTTGCTACCCACGCTTTCGTGCATGAGCGTCAGTATCGACCCAGGGGCTGCCTTCGCCATTGGTGTTCCTCCACATCTCTACGCATTTCACTGCTACACGTGGAATTCCACCCCCCTCTGCCGTACTCTAGCCTTGCAGTCACAAACGCAGTTCCCAGGTTAAGCCCGGGATTTCACGCCTGTCTTACAAAACCGCCTGCGCACGCTTTACGCCCAGTAATTCCGATTAACGCTCGCACCCTACGTATTACCGCGGCTGCTGGCACGTAGTTAGCCGGTGCTTCTTATTCCGGTACCGTCATCTGCACAGGGTATTAACCCATGCATTTTCTTCCCGGCTGAAAGAGCTTTACAACCCGAAGGCCTTCTTCACTCACGCGGCATGGCTGGATCAGGGTTGCCCCCATTGTCCAAAATTCCCCACTGCTGCCTCCCGTAGGAGTCTGGACCGTGTCTCAGTTCCAGTGTGGCGGATCATCCTCTCAGACCCGCTACAGATCGTCGCCTTGGTGAGCTTTTACCTCACCAACTAGCTAATCTGATATCGGCCGCTCAATCAGCGCAAGGTCTTGCGATCCCCTGCTTTCCTGCTCACAGAATATGCGGTATTAGCGTAACTTTCGCTACGTTATCCCCCACTGAATGGTACGTTCCGATACATTACTCACCCGTTCGCCACTCGTCAGCGGAGCAAGCTCCCTGTTACCGTTCGACTTGCATGTGTAAGGCATGCCGCCAGCGTTCAATCTGAGCCAGGATCAAACTCTTCAGTTT

>Skiv_18-Q3-R9-52_MAXAC.078_sub_tig00287236-10-2724620:230257-231594
AAAGGAGGTGATCCAGCCGCAGGTTCCCCTACGGCTACCTTGTTACGACTTCACCCCAGTCACGAACCCCGCCGTGGTAAGCGCCCTCCTTGCGGTTAGGCTACCTACTTCTGGCGGAACCCGCTCCCATGGTGTGACGGGCGGTGTGTACAAGACCCGGGAACGTATTCACCGTGACATGCTGATCCACGATTACTAGCGATTCCGACTTCATGCAGGCGAGTTGCAGCCTACAATCCGGACTACGATCGGCTTTATGGGATTGGCTCCCCCTCGCGGGTTGGCGACCCTTTGTACCGACCATTGTATGACGTGTGAAGCCCTACCCATAAGGGCCATGAGGACTTGACGTCATCCCCACCTTCCTCCGGTTTGTCACCGGCAGTCTCGTTAAAGTGCCCAACTGAATGATGGCAATTAACGACAAGGGTTGCGCTCGTTGCGGGACTTAACCCAACATCTCACGACACGAGCTGACGACAGCCATGCAGCACCTGTGTTCAGGTTCCCTTTCGGGCACCAATCCATCTCTGGAAAGTTCCTGACATGTCAAGGGTAGGTAAGGTTTTTCGCGTTGCATCGAATTAATCCACATCATCCACCGCTTGTGCGGGTCCCCGTCAATTCCTTTGAGTTTTAACCTTGCGGCCGTACTCCCCAGGCGGTCAACTTCTCGCGTTAGCTACGGTACTAAAAGGTTTTACCCTCCCAACACCTAGTTGACATCGTTTAGGCGTGGACTACCAGGGTATCTAATCCTGTTTGCTACCCACGCTTTCGTGCATGAGCGTCAGTATCGACCCAGGGGCTGCCTTCGCCATTGGTGTTCCTCCACATCTCTACGCATTTCACTGCTACACGTGGAATTCCACCCCCTCTGCCGTACTCTAGCCTTGCAGTCACAAACGCAGTTCCCAGGTTAAGCCCGGGGATTTCACGCCTGTCTTACAAAACCGCCTGCGCACGCTTTACGCCCAGTAATTCCGATTAACGCTCGCACCCTACGTATTACCGCGGCTGCTGGCACGTAGTTAGCCGGTGCTTCTTATTCCGGTACCGTCATCTGCACAGGGTATTAACCCATGCATTTTCTTCCCGGCTGAAAGAGCTTTACAACCCGAAGGCCTTCTTCACTCACGCGGCATGGCTGGATCAGGGTTGCCCCCATTGTCCAAAATTCCCCACTGCTGCCTCCCGTAGGAGTCTGGACCGTGTCTCTTACATTACTCACCCGTTCGCCACTCGTCAGCGGAGCAAGCTCCCTGTTACCGTTCGACTTGCATGTGTAAGGCATGCCGCCAGCGTTCAATCTGAGCCAGGATCAAACTCTTCAGTTT

>Skiv_18-Q3-R9-52_MAXAC.078_sub_tig00287239-10-3485480:83215-84754
AAACTGAAGAGTTTGATCCTGGCTCAGATTGAACGCTGGCGGCATGCCTTACACATGCAAGTCGAACGGTAACAGGGAGCTTGCTCCGCTGACGAGTGGCGAACGGGTGAGTAATGTATCGGAACGTACCATTCAGTGGGGGGATAACGTAGCGAAAGTTACGCTAATACCTCATATTCTGTGAGCAGGAAAGCAGGGGATCGCAAGACCTTGCGCTGATTGAGCGGCCGATATCAGATTAGCTAGTTGGTGGGGTAAAAGCTCACCAAGGCGACGATCTGTAGCGGGTCTGAGAGGATGATCCGCCACACTGGAACTGAGACACGGTCCAGACTCCTACGGGAGGCAGCAGTGGGGAATTTTGGACAATGGGGGCAACCCTGATCCAGCCATGCCGCGTGAGTGAAGAAGGCCTTCGGGTTGTAAAGCTCTTTCAGCCGGGAAGAAAATGCATGGGTTAATACCCTGTGCAGATGACGGTACCGGAATAAGAAGCACCGGCTAACTACGTGCCAGCAGCCGCGGTAATACGTAGGGTGCGAGCGTTAATCGGAATTACTGGGCGTAAAGCGTGCGCAGGCGGTTTTGTAAGACAGGCGTGAAATCCCCGGGCTTAACCTGGGAACTGCGTTTGTGACTGCAAGGCTAGAGTACGGCAGAGGGGGGTGGAATTCCACGTGTAGCAGTGAAATGCGTAGAGATGTGGAGGAACACCAATGGCGAAGGCAGCCCCTGGGTCGATACTGACGCTCATGCACGAAAGCGTGGGTAGCAAACAGGATTAGATACCCTGGTAGTCCACGCCCTAAACGATGTCAACTAGGTGTTGGGAGGGTAAAACCTTTTAGTACCGTAGCTAACGCGAGAAGTTGACCGCCTGGGGAGTACGGCCGCAAGGTTAAAACTCAAAGGAATTGACGGGGACCCGCACAAGCGGTGGATGATGTGGATTAATTCGATGCAACGCGAAAAACCTTACCTACCCTTGACATGTCAGGAACTTTCCAGAGATGGATTGGTGCCCGAAAGGGAACCTGAACACAGGTGCTGCATGGCTGTCGTCAGCTCGTGTCGTGAGATGTTGGGTTAAGTCCCGCAACGAGCGCAACCCTTGTCGTTAATTGCCATCATTCAGTTGGGCACTTTAACGAGACTGCCGGTGACAAACCGGAGGAAGGTGGGGATGACGTCAAGTCCTCATGGCCCTTATGGGTAGGGCTTCACACGTCATACAATGGTCGGTACAAAGGGTCGCCAACCCGCGAGGGGGGAGCCAATCCCATAAAGCCGATCGTAGTCCGGATTGTAGGCTGCAACTCGCCTGCATGAAGTCGGAATCGCTAGTAATCGTGGATCAGCATGTCACGGTGAATACGTTCCCGGGTCTTGTACACACCGCCCGTCACACCATGGGAGCGGGTTCCGCCAGAAGTAGGTAGCCTAACCGCAAGGGGGGCGCTTACCACGGCGGGGTTCGTGACTGGGGTGAAGTCGTAACAAGGTAGCCGTAGGGGAACCTGCGGCTGGATCACCTCCTTT

>Skiv_18-Q3-R9-52_MAXAC.078_sub_tig00287341-10-5140990:406148-407686
AAACTGAAGAGTTTGATCCTGGCTCAGATTGAACGCTGGCGGCATGCCTTACACATGCAAGTCGAACGGTAACAGGGAGCTTGCTCCGCTGACGAGTGGCGAACGGGTGAGTAATGTATCGGAACGTACCATTCAGTGGGGGATAACGTAGCGAAAGTTACGCTAATACCGCATATTCTGTGAGCAGGAAAGCAGGGGATCGCAAGACCTTGCGCTGATTGAGCGGCCGATATCAGATTAGCTAGTTGGTGAGGTAAAAGCTCACCAAGGCGACGATCTGTAGCGGGTCTGAGAGGATGATCCGCCACACTGGAACTGAGACACGGTCCAGACTCCTACGGGAGGCAGCAGTGGGGAATTTTGGACAATGGGGGCAACCCTGATCCAGCCATGCCGCGTGAGTGAAGAAGGCCTTCGGGTTGTAAAGCTCTTTCAGCCGGGAAGAAAATGCATGGGTTAATACCCTGTGCAGATGACGGTACCGGAATAAGAAGCACCGGCTAACTACGTGCCAGCAGCCGCGGTAATACGTAGGGTGCGAGCGTTAATCGGAATTACTGGGCGTAAAGCGTGCGCAGGCGGTTTTGTAAGACAGGCGTGAAATCCCCGGGCTTAACCTGGGAACTGCGTTTGTGACTGCAAGGCTAGAGTACGGCAGAGGGGGTGGAATTCCACGTGTAGCAGTGAAATGCGTAGAGATGTGGAGGAACACCAATGGCGAAGGCAGCCCCCTGGGTCGATACTGACGCTCATGCACGAAAGCGTGGGTAGCAAACAGGATTAGATACCCTGGTAGTCCACGCCCTAAACGATGTCAACTAGGTGTTGGGAGGGTAAAACCTTTTAGTACCGTAGCTAACGCGAGAAGTTGACCGCCTGGGGAGTACGGCCGCAAGGTTAAAACTCAAAGGAATTGACGGGGACCCGCACAAGCGGTGGATGATGTGGATTAATTCGATGCAACGCGAAAAACCTTACCTACCCTTGACATGTCAGGAACTTTCCAGAGATGGATTGGTGCCCGAAAGGGAACCTGAACACAGGTGCTGCATGGCTGTCGTCAGCTCGTGTCGTGAGATGTTGGGTTAAGTCCCGCAACGAGCGCAACCCTTGTCGTTAATTGCCATCATTCAGTTGGGCACTTTAACGAGACTGCCGGTGACAAACCGGAGGAAGGTGGGGATGACGTCAAGTCCTCATGGCCCTTATGGGTAGGGCTTCACACGTCATACAATGGTCGGTACAAAGGGTCGCCAACCCGCGCGGGGGGAGCCAATCCCAGAAAGCCGATCGTAGTCCGGATTGTAGGCTGCAACTCGCCTGCATGAAGTCGGAATCGCTAGTAATCGTGGATCAGCATGTCACGGTGAATACGTTCCCGGGTCTTGTACACACCGCCCGTCACACCATGGGAGCGGGTTCCGCCAGAAGTAGGTAGCCTAACCGCAAGGGGGGCGCTTACCACGGCGGGGTTCGTGACTGGGGTGAAGTCGTAACAAGGTAGCCGTAGGGGAACCTGCGGCTGGATCACCTCCTTT
